# Supplementary material for: A rice gene encoding glycosyl hydrolase plays contrasting roles in immunity depending on the type of pathogens
Source: Mol Plant Pathol. 2021 Nov 28;23(3):400–16. doi: 10.1111/mpp.13167 (PMC8828457; doi:10.1111/mpp.13167)
Supplement: Supplementary file 13 — DATA S1 Expression levels of up‐regulated genes in more1 [file MPP-23-400-s012.xlsx]

## Sheet: Data file S1.
Data file S1. Expression levels of up-regulated genes in more1.
Column A-C: ID, symbol and annotation of each gene;
Column D-E: FPKMs of genes in Ws-0 and more1;
Column F: log2-transformed fold changes of gene expression levels;
Gene ID	Symbol	Annotation	Ws-0	more1	log2FC(more1/Ws-0)
AT1G01560	MPK11	MAP kinase 11	1.38546	1.94046	1.15618
AT1G02400	GA2OX6	Arabidopsis thaliana gibberellin 2-oxidase 4	0.577741	1.15912	1.64218
AT1G02450	NIMIN-1	NIM1-interacting 1	0.804339	10.5851	4.25571
AT1G02700	N/A	GATA transcription factor-like protein	1.07965	1.66273	1.28218
AT1G02740	MRG2	MRG family protein	1.06303	1.339	1.00332
AT1G02920	ATGST11	glutathione S-transferase 7	3.60663	10.4146	2.19331
AT1G02930	GSTF6	glutathione S-transferase 6	7.22106	13.5039	1.57566
AT1G03210	N/A	Phenazine biosynthesis PhzC/PhzF protein	3.36932	4.53764	1.10147
AT1G03400	2OG	Fe(II)-dependent oxygenase superfamily protein	11.8918	15.6747	1.07391
AT1G04980	PDIL2-2	PDI-like 2-2	0.698081	1.10869	1.32525
AT1G05805	AKS2	ABA-responsive kinase substrate 2	4.64836	6.76033	1.21407
AT1G06475	N/A	transmembrane protein	2.36065	3.77441	1.33733
AT1G07000	ATEXO70B2	exocyst subunit exo70 family protein B2	4.39543	9.1226	1.726
AT1G07135	N/A	glycine-rich protein	2.37785	3.07078	1.03956
AT1G07400	N/A	HSP20-like chaperones superfamily protein	1.3628	2.49232	1.52319
AT1G07620	ATOBGM	GTP-binding protein Obg/CgtA	2.44928	3.57143	1.21703
AT1G08050	N/A	Zinc finger (C3HC4-type RING finger) family protein	1.53859	3.17289	1.71133
AT1G08290	WIP3	WIP domain protein 3	0.659314	1.03389	1.30818
AT1G08450	AtCRT3	calreticulin 3	16.5254	23.9598	1.2115
AT1G08830	CSD1	copper/zinc superoxide dismutase 1	43.8585	64.8123	1.23916
AT1G09070	AtSRC2	soybean gene regulated by cold-2	116.062	151.722	1.06266
AT1G09932	N/A	Phosphoglycerate mutase family protein	0.677613	1.98546	2.17639
AT1G09950	RAS1	RESPONSE TO ABA AND SALT 1	0.847414	1.30281	1.27526
AT1G10340	N/A	Ankyrin repeat family protein	0.732571	2.48675	2.40771
AT1G10690	N/A	cyclin-dependent kinase inhibitor	3.01714	3.84069	1.01979
AT1G11785	N/A	transmembrane protein	0.201038	1.3352	2.93823
AT1G12110	NRT1.1	nitrate transporter 1.1	64.5794	86.4426	1.09678
AT1G12400	N/A	Nucleotide excision repair	1.83203	2.99778	1.36707
AT1G12520	ATCCS	opper chaperone for SOD1 (CCS)	8.60032	10.9198	1.01992
AT1G13260	AtRAV1	related to ABI3/VP1 1 (RAV1)	12.7398	37.7183	2.23996
AT1G13340	N/A	Regulator of Vps4 activity in the MVB pathway protein	1.60185	3.22056	1.67075
AT1G13470	N/A	hypothetical protein (DUF1262)	8.24834	37.2363	2.84573
AT1G13830	N/A	Carbohydrate-binding X8 domain superfamily protein	0.464901	1.7368	2.46018
AT1G13990	N/A	unknown protein; FUNCTIONS IN	15.2443	19.357	1.02029
AT1G14200	N/A	RING/U-box superfamily protein	23.1392	33.3431	1.2024
AT1G14780	N/A	MAC/Perforin domain-containing protein	0.661419	1.0494	1.32799
AT1G14880	AtPCR1	PLANT CADMIUM RESISTANCE 1	1.26404	34.0704	5.36117
AT1G15010	N/A	mediator of RNA polymerase II transcription subunit	0.0902047	2.19669	4.34631
AT1G15670	KFB01	Galactose oxidase/kelch repeat superfamily protein	0.565494	1.28669	1.82275
AT1G16670	N/A	Protein kinase superfamily protein	5.36907	8.09012	1.2657
AT1G17380	JAZ5	jasmonate-zim-domain protein 5	2.98718	3.82618	1.03056
AT1G18210	N/A	Calcium-binding EF-hand family protein	21.477	28.1064	1.06376
AT1G18300	NUDT4	nudix hydrolase homolog 4	4.31288	7.48767	1.46661
AT1G18740	N/A	ROH1, putative (DUF793)	7.05812	9.2239	1.06132
AT1G19020	N/A	CDP-diacylglycerol-glycerol-3-phosphate 3-phosphatidyltransferase	6.81501	12.233	1.5128
AT1G19380	N/A	Protein of unknown function (DUF1195)	6.35616	12.0952	1.59769
AT1G19960	N/A	transcription factor	174.286	228.936	1.06954
AT1G21240	WAK3	wall associated kinase 3	0.595642	1.0231	1.43942
AT1G21250	PRO25, AtWAK1	cell wall-associated kinase	20.9304	36.093	1.46187
AT1G21310	RSH, ATEXT3	extensin 3	26.6316	43.1243	1.37107
AT1G21520	N/A	hypothetical protein	4.63731	13.8847	2.2436
AT1G21525	N/A	pseudogene of unknown protein	0.429393	2.09134	2.76135
AT1G21550	N/A	Calcium-binding EF-hand family protein	2.24303	5.31054	1.8987
AT1G22190	AP2 4, RAP2.4	Integrase-type DNA-binding superfamily protein	33.5272	42.652	1.02331
AT1G22400	UGT85A1	UDP-Glycosyltransferase superfamily protein	1.06386	1.67344	1.31871
AT1G22500	AtATL15	RING/U-box superfamily protein	1.05182	1.99054	1.57764
AT1G23040	N/A	hydroxyproline-rich glycoprotein family protein	24.2283	32.0879	1.08101
AT1G23390	N/A	Kelch repeat-containing F-box family protein	10.6885	20.9832	1.64753
AT1G23710	N/A	hypothetical protein (DUF1645)	6.78376	10.7403	1.33646
AT1G23840	N/A	transmembrane protein	2.59656	4.45994	1.4479
AT1G23850	N/A	transmembrane protein	2.71301	3.96836	1.22072
AT1G24095	N/A	Putative thiol-disulphide oxidoreductase DCC	1.08651	1.64002	1.25339
AT1G24140	N/A	Matrixin family protein	3.16811	6.81444	1.77328
AT1G24145	N/A	transmembrane protein	2.31117	6.03754	2.0292
AT1G24147	N/A	transmembrane protein	136.888	296.486	1.79077
AT1G24530	N/A	Transducin/WD40 repeat-like superfamily protein	1.53647	2.67777	1.46661
AT1G25083	N/A	Glutamine amidotransferase type 1 family protein	0.426257	1.01107	1.82275
AT1G25400	N/A	transmembrane protein	0.411646	1.4084	2.36707
AT1G25560	EDF1, AtTEM1	AP2/B3 transcription factor family protein	29.1161	44.2661	1.28011
AT1G26200	N/A	TRAM, LAG1 and CLN8 (TLC) lipid-sensing domain containing protein	1.49323	2.22284	1.23779
AT1G27100	N/A	Actin cross-linking protein	8.74459	11.0624	1.01492
AT1G27330	N/A	Ribosome associated membrane protein RAMP4	26.4001	36.3886	1.13806
AT1G27730	ZAT10	salt tolerance zinc finger (STZ)	11.9708	28.6239	1.93056
AT1G28370	ATERF11	ERF domain protein 11	6.56601	14.2608	1.78984
AT1G28480	GRX480	Thioredoxin superfamily protein	5.56022	15.3422	2.1281
AT1G28930	N/A	tRNA-Pro (anticodon: TGG)	0	5.20326	3.82275
AT1G29041	N/A	hypothetical protein	1.6252	2.06881	1.0154
AT1G30040	ATGA2OX2	gibberellin 2-oxidase (GA2OX2)	1.1919	2.52395	1.7439
AT1G30757	N/A	transmembrane protein	1.59897	2.27562	1.17068
AT1G30900	BP80-3;3, VSR3;3	VACUOLAR SORTING RECEPTOR 6 (VSR6)	3.03461	4.82689	1.34213
AT1G31350	KUF1	KAR-UP F-box 1 (KUF1)	4.52862	7.26122	1.35408
AT1G31750	N/A	proline-rich family protein	2.52722	3.38636	1.09194
AT1G32190	N/A	alpha/beta-Hydrolases superfamily protein	0.654984	1.15343	1.46912
AT1G32920	N/A	hypothetical protein	14.5244	25.7885	1.50082
AT1G33610	N/A	Leucine-rich repeat (LRR) family protein	0.640818	1.4896	1.8567
AT1G34060	N/A	Pyridoxal phosphate (PLP)-dependent transferases superfamily protein	2.20183	2.8045	1.02269
AT1G34420	N/A	leucine-rich repeat transmembrane protein kinase family protein	0.749995	1.12536	1.25339
AT1G34750	N/A	Protein phosphatase 2C family protein	3.25523	5.26361	1.36507
AT1G35140	EXL1	PHOSPHATE-INDUCED 1 (PHI-1)	0.555253	1.3238	1.87338
AT1G35230	N/A	arabinogalactan protein 5	0.157235	1.21832	3.14468
AT1G35710	N/A	Protein kinase family protein with leucine-rich repeat domain	1.01775	1.53623	1.26527
AT1G43910	N/A	P-loop containing nucleoside triphosphate hydrolases superfamily protein	6.46052	8.70017	1.10442
AT1G45145	ATH5, ATTRX5, TRX-h5	thioredoxin H-type 5 (TRX5)	15.9239	23.8811	1.25935
AT1G48210	N/A	Protein kinase superfamily protein	0.709129	2.71164	2.56598
AT1G49405	N/A	Uncharacterized protein family (UPF0497)	1.47472	2.21539	1.23779
AT1G49750	N/A	Leucine-rich repeat (LRR) family protein	138.079	182.392	1.07771
AT1G51660	ATMEK4, ATMKK4	mitogen-activated protein kinase kinase 4 (MKK4)	11.5147	14.689	1.02697
AT1G52800	N/A	2-oxoglutarate (2OG) and Fe(II)-dependent oxygenase superfamily protein	0.562801	1.01941	1.48572
AT1G52880	ANAC018, NARS2	NO APICAL MERISTEM (NAM)	26.9835	34.4461	1.02822
AT1G53920	GLIP5	GDSL-motif lipase 5 (GLIP5)	2.22962	3.88483	1.46766
AT1G54575	N/A	hypothetical protein	13.8885	18.7441	1.10737
AT1G55450	N/A	S-adenosyl-L-methionine-dependent methyltransferases superfamily protein	6.69296	9.68517	1.20757
AT1G55910	N/A	zinc transporter 11 precursor	28.0153	36.1568	1.04396
AT1G56120	N/A	Leucine-rich repeat transmembrane protein kinase	1.66087	4.93657	2.23944
AT1G56150	SAUR71	SAUR-like auxin-responsive protein family	6.44663	8.87166	1.13309
AT1G57630	N/A	Toll-Interleukin-Resistance (TIR) domain family protein	1.21107	5.56848	2.79676
AT1G58225	N/A	hypothetical protein	1.58411	3.27824	1.69722
AT1G58420	N/A	Uncharacterised conserved protein UCP031279	2.28681	5.13495	1.82275
AT1G59590	ZCF37	unknown protein	0.975354	1.90222	1.61125
AT1G61250	SCAMP1, AtSCAMP1	secretory carrier 3 (SC3)	14.8158	19.2918	1.05657
AT1G64065	N/A	Late embryogenesis abundant (LEA) hydroxyproline-rich glycoprotein family	0.903733	1.4096	1.29919
AT1G64380	N/A	Integrase-type DNA-binding superfamily protein	1.70869	2.34672	1.12886
AT1G64930	N/A	cytochrome P450	3.46254	6.13241	1.49594
AT1G65484	N/A	transmembrane protein	1.14032	4.62824	2.63011
AT1G65486	N/A	transmembrane protein	3.3173	6.79318	1.69402
AT1G65490	N/A	transmembrane protein	135.984	188.24	1.14512
AT1G65690	N/A	Late embryogenesis abundant (LEA) hydroxyproline-rich glycoprotein family	0.706867	1.72138	1.91021
AT1G65845	N/A	transmembrane protein	3.06511	8.20847	2.07068
AT1G66160	ATCMPG1	CYS, MET, PRO, and GLY protein 1	1.43715	4.35578	2.25447
AT1G66380	AtMYB114	myb domain protein 114 (MYB114)	1.38142	2.93082	1.70727
AT1G66725	MIR163	Encodes a microRNA that targets several SAMT family members	1.76795	3.0631	1.44724
AT1G66880	N/A	Protein kinase superfamily protein	5.23471	7.42738	1.18022
AT1G67105	N/A	N/A	0.984218	2.04272	1.68949
AT1G67328	N/A	Potential natural antisense gene	2.56157	3.50002	1.12231
AT1G67330	N/A	glucuronoxylan 4-O-methyltransferase-like protein (DUF579)	2.59473	3.60031	1.14468
AT1G67810	SUFE2	sulfur E2 (SUFE2)	3.02887	3.84941	1.01867
AT1G68585	N/A	hypothetical protein	2.60205	3.41612	1.06376
AT1G68620	N/A	alpha/beta-Hydrolases superfamily protein	1.98032	5.4181	2.11226
AT1G68840	TEM2, EDF2, RAP2.8, AtRAV2	VACUOLAR SORTING RECEPTOR 6 (VSR6)	5.03462	10.9857	1.79781
AT1G69490	ANAC029, ATNAP,	NAC-like, activated by AP3/PI (NAP)	7.99968	11.6769	1.21994
AT1G70260	UMAMIT36	nodulin MtN21 /EamA-like transporter family protein	5.8826	7.97484	1.11372
AT1G70690	HWI1	HOPW1-1-INDUCED GENE1 (HWI1)	0.542384	2.87323	3.00332
AT1G71880	ATSUC1	sucrose-proton symporter 1 (SUC1)	15.1764	19.7002	1.05223
AT1G72416	N/A	Chaperone DnaJ-domain superfamily protein	0.756159	1.13242	1.23779
AT1G72800	N/A	RNA-binding (RRM/RBD/RNP motifs) family protein	6.65984	9.49602	1.18622
AT1G72890	N/A	Disease resistance protein (TIR-NBS class)	1.38318	2.5858	1.56598
AT1G72900	N/A	Toll-Interleukin-Resistance (TIR) domain-containing protein	1.34797	1.92402	1.18121
AT1G72920	N/A	Toll-Interleukin-Resistance (TIR) domain-containing protein	4.24754	7.30263	1.45257
AT1G72930	TN10, AtTN10	toll/interleukin-1 receptor-like (TIR)	97.3863	171.203	1.48983
AT1G72950	N/A	Disease resistance protein (TIR-NBS class)	0.666382	1.10645	1.38218
AT1G73500	ATMKK9	MAP kinase kinase 9 (MKK9)	13.1374	19.1167	1.21647
AT1G73540	atnudt21	nudix hydrolase homolog 21 (NUDT21)	5.62206	8.37299	1.2475
AT1G73805	SARD1	Calmodulin binding protein-like	3.00398	5.19358	1.46115
AT1G73810	N/A	Core-2/I-branching beta-1,6-N-acetylglucosaminyltransferase family protein	1.59834	2.83814	1.49344
AT1G74930	ORA47	encodes a member of the DREB subfamily A-5 of ERF/AP2 transcription factor family	1.68539	11.3102	3.38569
AT1G75040	PR-5	pathogenesis-related gene 5 (PR5)	7.79516	42.2693	3.10792
AT1G75250	RSM3, ATRL6	RAD-like 6 (RL6)	1.04758	2.40837	1.82275
AT1G76600	N/A	poly polymerase	3.02816	3.96646	1.06194
AT1G76650	CML38	calmodulin-like 38 (CML38)	4.42297	7.37734	1.40771
AT1G76955	N/A	Expressed protein	15.2683	19.8056	1.05047
AT1G76970	N/A	Target of Myb protein 1	2.00427	3.49501	1.47128
AT1G76980	N/A	patatin-like phospholipase domain protein	6.57145	8.65573	1.07237
AT1G77855	N/A	BPS1-like protein	2.37172	3.03982	1.03086
AT1G78410	N/A	VQ motif-containing protein	0.879085	1.94615	1.76617
AT1G80325	N/A	Potential natural antisense gene	1.05251	1.56553	1.23779
AT1G80440	KFB20, KMD1	Galactose oxidase/kelch repeat superfamily protein	1.15511	3.14174	2.09577
AT1G80450	N/A	VQ motif-containing protein	0.736002	1.25338	1.40771
AT1G80840	ATWRKY40	WRKY DNA-binding protein 40 (WRKY40)	4.12692	6.44918	1.31616
AT2G01008	N/A	maternal effect embryo arrest protein	3.74622	5.22666	1.15358
AT2G01010	N/A	18SrRNA	23363.1	34305.8	1.23042
AT2G01180	ATPAP1, LPP1, ATLPP1	phosphatidic acid phosphatase 1 (PAP1)	2.0315	2.69845	1.08281
AT2G02010	GAD4	glutamate decarboxylase 4 (GAD4)	0.539918	1.28494	1.88987
AT2G04450	NUDX6, ATNUDT6	nudix hydrolase homolog 6 (NUDT6)	1.43832	12.4103	3.75349
AT2G04495	N/A	transmembrane protein	0.822099	1.93375	1.86457
AT2G05540	N/A	Glycine-rich protein family	3.5175	5.30945	1.26332
AT2G06002	N/A	N/A	1.23621	6.00571	2.89675
AT2G07140	N/A	F-box and associated interaction domains-containing protein	0.668591	1.83072	2.08579
AT2G07681	ABCI4	Cytochrome C assembly protein	0.738647	1.23811	1.40771
AT2G07687	N/A	Cytochrome c oxidase	9.39864	14.3183	1.28151
AT2G07689	N/A	NADH-Ubiquinone/plastoquinone (complex I) protein	3.14835	5.55936	1.48395
AT2G07695	N/A	Cytochrome C oxidase subunit II-like	2.31814	2.99366	1.04034
AT2G07698	N/A	ATPase, F1 complex, alpha subunit protein	24.6419	32.5779	1.07879
AT2G07712	N/A	pseudogene of Intron maturase%2C type II family protein	2.69404	3.43072	1.02329
AT2G07718	N/A	Cytochrome b/b6 protein	1.02653	1.53399	1.23779
AT2G07725	N/A	Ribosomal L5P family protein	7.0645	9.25467	1.06376
AT2G07727	N/A	cytochrome b	11.074	14.0821	1.02234
AT2G07731	N/A	pseudogene of NADH dehydrogenase 6	5.93383	7.54135	1.02035
AT2G07768	N/A	Cytochrome C assembly protein	0.935801	2.64719	2.08579
AT2G07811	N/A	pseudogene of mitochondrial protein	2.78085	3.94007	1.17474
AT2G07830	N/A	hypothetical protein	0.393087	2.6107	2.63011
AT2G14560	LURP1	LATE UPREGULATED IN RESPONSE TO HYALOPERONOSPORA PARASITICA (LURP1)	46.0235	154.984	2.42726
AT2G14610	PR 1	pathogenesis-related gene 1 (PR1)	2.67196	163.797	6.58074
AT2G15390	atfut4	fucosyltransferase 4 (FUT4)	5.44967	7.519	1.13923
AT2G17040	anac036	NAC domain containing protein 36 (NAC036)	6.70291	17.1305	2.02393
AT2G17120	LYP1, CL-1, LYM2	lysm domain GPI-anchored protein 2 precursor (LYM2)	5.9485	12.5266	1.74645
AT2G17230	EXL5	EXORDIUM like 5 (EXL5)	4.99494	6.54084	1.06376
AT2G17450	RHA3A	RING-H2 finger A3A (RHA3A)	2.63088	4.85362	1.54712
AT2G17705	N/A	methionine-S-oxide reductase	0.59691	1.38754	1.82275
AT2G18660	AtPNP-A	plant natriuretic peptide A (PNP-A)	0.372398	2.95421	3.47483
AT2G18670	N/A	RING/U-box superfamily protein	1.19007	2.81544	1.90367
AT2G18680	N/A	transmembrane protein	0.241748	2.14077	3.59534
AT2G18690	N/A	transmembrane protein	0.789803	6.27179	3.61283
AT2G20142	N/A	Toll-Interleukin-Resistance (TIR) domain family protein	2.29567	3.11158	1.10963
AT2G22500	DIC1, ATPUMP5	uncoupling protein 5 (UCP5)	19.9664	30.7876	1.30033
AT2G22905	N/A	Expressed protein	1.00207	2.01044	1.64218
AT2G23770	AtLYK4	protein kinase family protein / peptidoglycan-binding LysM domain-containing protein	0.788739	1.07679	1.11648
AT2G24165	N/A	pseudogene of receptor like protein 30	2.66865	5.61836	1.73702
AT2G24550	N/A	major centromere autoantigen B-like protein	5.25635	7.21284	1.13042
AT2G24600	N/A	Ankyrin repeat family protein	1.27921	2.08797	1.37529
AT2G24850	TAT3	tyrosine aminotransferase 3 (TAT3)	0.441684	7.36623	4.6493
AT2G25000	ATWRKY60	WRKY DNA-binding protein 60 (WRKY60)	4.51904	7.74679	1.44929
AT2G25200	N/A	Plant protein of unknown function (DUF868)	2.0627	2.73989	1.08106
AT2G25510	N/A	transmembrane protein	1518.73	2380.53	1.3246
AT2G26400	ATARD3, ARD	acireductone dioxygenase 3	0.0550053	3.71408	5.77695
AT2G26440	PME12	Plant invertase/pectin methylesterase inhibitor superfamily	3.99698	12.2051	2.28039
AT2G26530	AR781	pheromone receptor-like protein (DUF1645)	2.69163	5.48067	1.69402
AT2G26560	PLA2A	phospholipase A 2A (PLA2A)	3.33332	5.33366	1.35
AT2G27080	N/A	Late embryogenesis abundant (LEA) hydroxyproline-rich glycoprotein family	1.1728	1.67509	1.1803
AT2G27260	N/A	Late embryogenesis abundant (LEA) hydroxyproline-rich glycoprotein family	12.4537	16.8667	1.11277
AT2G27660	N/A	Cysteine/Histidine-rich C1 domain family protein	0.564149	2.47474	2.77028
AT2G28190	SOD2, CZSOD2, AtSOD2	copper/zinc superoxide dismutase 2 (CSD2)	118.999	162.107	1.12209
AT2G29350	SAG13	senescence-associated gene 13 (SAG13)	3.71105	8.84163	1.92138
AT2G29660	N/A	zinc finger (C2H2 type) family protein	1.14212	1.47494	1.04034
AT2G29720	CTF2B	FAD/NAD(P)-binding oxidoreductase family protein	2.34308	3.11933	1.08579
AT2G30020	N/A	Protein phosphatase 2C family protein	8.65604	15.5366	1.5179
AT2G30360	CIPK11, PKS5, SNRK3.22	SOS3-interacting protein 4	4.53278	6.08435	1.09946
AT2G30362	N/A	Potential natural antisense gene	4.44485	6.47753	1.21703
AT2G30550	DALL3	alpha/beta-Hydrolases superfamily protein	28.0646	36.9135	1.0714
AT2G30770	CYP71A13	cytochrome P450, family 71	1.42205	2.26276	1.33733
AT2G30930	N/A	hypothetical protein	6.79003	9.26544	1.12231
AT2G31880	SOBIR1	Leucine-rich repeat protein kinase family protein	27.3069	57.5255	1.75056
AT2G31890	RAP	Protein contains putative RNA binding domain	10.5289	14.5232	1.13971
AT2G32030	N/A	Acyl-CoA N-acyltransferases (NAT) superfamily protein	0.334215	1.10985	2.26332
AT2G32130	N/A	intracellular protein transporter, putative (DUF641)	0.377732	1.25436	2.23779
AT2G32210	N/A	cysteine-rich/transmembrane domain A-like protein	1.07812	1.83599	1.40771
AT2G32680	AtRLP23	receptor like protein 23 (RLP23)	2.53131	9.60939	2.59393
AT2G32800	AP4.3A	protein kinase family protein	4.89169	7.27846	1.24817
AT2G33580	AtLYK5	Protein kinase superfamily protein	3.60625	7.95976	1.81414
AT2G34600	JAZ7, TIFY5B	jasmonate-zim-domain protein 7	0.142835	1.0277	3.04514
AT2G35930	AtPUB23	plant U-box 23 (PUB23)	1.13483	1.58673	1.15206
AT2G36220	N/A	hypothetical protein	17.6899	25.3327	1.19355
AT2G36680	N/A	Modifier of rudimentary (Mod(r)) protein;	3.51096	4.44823	1.0154
AT2G37710	LecRK-IV.1	receptor lectin kinase (RLK)	54.7977	91.5935	1.41714
AT2G39210	N/A	Major facilitator superfamily protein	5.25009	12.8122	1.95965
AT2G40000	ATHSPRO2	ortholog of sugar beet HS1 PRO-1 2	23.9361	59.1566	1.98049
AT2G40095	N/A	Alpha/beta hydrolase related protein	0.993215	1.62713	1.37024
AT2G40140	CZF1	zinc finger (CCCH-type) family protein	6.11174	8.52601	1.15547
AT2G40750	ATWRKY54	WRKY DNA-binding protein 54 (WRKY54)	3.21849	7.28534	1.8466
AT2G41010	ATCAMBP25	calmodulin (CAM)-binding protein of 25 kDa (CAMBP25)	13.748	18.1817	1.07859
AT2G41730	N/A	calcium-binding site protein	2.85009	4.28154	1.25017
AT2G42360	N/A	RING/U-box superfamily protein	0.584286	1.34741	1.82275
AT2G43000	JUB1, ANAC042	NAC domain containing protein 42 (NAC042)	0.274091	1.15291	2.55972
AT2G43100	IPMI2 , ATLEUD1	isopropylmalate isomerase 2 (IPMI2)	110.641	139.254	1.00796
AT2G43290	MSS3	multicopy suppressors of snf4 deficiency in yeast 3 (MSS3)	12.2816	17.6248	1.19601
AT2G43570	CHI	chitinase, putative	1.78899	9.74499	3.09194
AT2G43580	N/A	Chitinase family protein	1.57716	2.01856	1.02629
AT2G43620	N/A	Chitinase family protein	0.420026	1.44647	2.3588
AT2G44290	N/A	Bifunctional inhibitor/lipid-transfer protein/seed storage 2S albumin superfamily protein	13.3454	29.6656	1.82569
AT2G44578	N/A	RING/U-box superfamily protein	0.35499	1.02166	2.04514
AT2G44840	ATERF13	ethylene-responsive element binding factor 13 (ERF13)	0.726283	2.35439	2.30818
AT2G45170	ATATG8E	AUTOPHAGY 8E	2.4721	3.69098	1.24596
AT2G45220	AtPME17, PME17	Plant invertase/pectin methylesterase inhibitor superfamily	0.054143	1.34847	4.76135
AT2G45680	TCP9	TCP family transcription factor	6.04371	9.77506	1.36767
AT2G45685	N/A	Potential natural antisense gene	4.88675	7.95266	1.37572
AT2G45760	BAL, BAP2	BON association protein 2	0.711897	1.97003	2.07651
AT2G46390	SDH8	succinate dehydrogenase subunit	3.4734	4.92131	1.16671
AT2G46400	ATWRKY46	WRKY DNA-binding protein 46 (WRKY46)	5.57881	7.4016	1.0824
AT2G46430	ATCNGC3	cyclic nucleotide gated channel 3 (CNGC3)	11.9755	17.0758	1.18756
AT2G46440	ATCNGC11	cyclic nucleotide-gated channels (CNGC11)	18.6787	25.3416	1.11602
AT2G46450	ATCNGC12	cyclic nucleotide-gated channel 12 (CNGC12)	13.7991	17.4996	1.01875
AT2G46620	N/A	P-loop containing nucleoside triphosphate hydrolases superfamily protein	3.00478	3.76586	1.00054
AT2G47130	AtSDR3	NAD(P)-binding Rossmann-fold superfamily protein	5.55262	20.3524	2.54072
AT2G47560	N/A	RING/U-box superfamily protein	1.57662	2.16827	1.12761
AT3G01080	ATWRKY58	WRKY DNA-binding protein 58 (WRKY58)	0.49414	1.683	2.37295
AT3G01290	AtHIR2	SPFH/Band 7/PHB domain-containing membrane-associated protein family	4.69707	11.0664	1.90558
AT3G01830	N/A	Calcium-binding EF-hand family protein	1.21539	2.3123	1.58571
AT3G03020	N/A	hypothetical protein	7.7583	10.7863	1.14925
AT3G03470	CYP89A9	cytochrome P450, family 87, subfamily A, polypeptide 9	8.69638	12.0479	1.14558
AT3G04210	N/A	Disease resistance protein (TIR-NBS class)	13.5828	25.2423	1.5692
AT3G04230	N/A	Ribosomal protein S5 domain 2-like superfamily protein	3.53602	4.55313	1.03688
AT3G04640	N/A	glycine-rich protein	4.72311	18.092	2.60036
AT3G05200	ATL6	RING/U-box superfamily protein	3.28966	4.71239	1.19199
AT3G05500	N/A	Rubber elongation factor protein (REF)	20.9819	26.3052	1.00204
AT3G05937	N/A	hypothetical protein	4.7022	6.6746	1.17785
AT3G07195	N/A	RPM1-interacting protein 4 (RIN4) family protein	3.08287	7.10936	1.86929
AT3G07570	N/A	Cytochrome b561/ferric reductase transmembrane with DOMON related domain-containing protein	2.3533	3.03907	1.04207
AT3G09490	N/A	Tetratricopeptide repeat (TPR)-like superfamily protein	0.607081	1.24798	1.67075
AT3G09940	AtMDAR3, MDAR3	monodehydroascorbate reductase	0.258382	1.07253	2.60702
AT3G10930	N/A	hypothetical protein	0.618986	2.28389	2.45502
AT3G10960	ATAZG1	AZA-guanine resistant1	1.15066	1.91053	1.39861
AT3G11340	UGT76B1	UDP-Glycosyltransferase superfamily protein	0	1.65561	6.37734
AT3G11650	NHL2	NDR1/HIN1-like 2	2.22235	2.93996	1.07429
AT3G11820	ATSYR1, PEN1, SYR1, ATSYP121	syntaxin of plants 121	10.3717	14.4712	1.15583
AT3G11840	PUB24	E3 ubiquitin-protein ligase PUB24-like protein	2.51128	4.21992	1.41912
AT3G13275	N/A	transmembrane protein	1.93697	2.55639	1.06786
AT3G13950	N/A	ankyrin	0.452925	2.69476	3.11226
AT3G14060	N/A	hypothetical protein	1.21744	2.69521	1.77384
AT3G14280	N/A	LL-diaminopimelate aminotransferase	20.8855	26.4415	1.01595
AT3G15040	N/A	senescence regulator (Protein of unknown function, DUF584)	1.74024	2.18315	1.00054
AT3G15210	ERF4	ethylene responsive element binding factor 4	18.8144	36.258	1.62128
AT3G15270	SPL5	squamosa promoter binding protein-like 5	5.65966	7.57742	1.09483
AT3G15300	MVQ4	VQ motif-containing protein	1.01958	1.6038	1.30818
AT3G15500	ANAC055, NAC055, ATNAC3	NAC domain containing protein 3	0.910826	1.38629	1.26636
AT3G15510	NARS1, ATNAC2, ANAC056	NAC domain containing protein 2	5.17395	7.47163	1.20443
AT3G15530	N/A	S-adenosyl-L-methionine-dependent methyltransferases superfamily protein	6.02125	9.51674	1.33447
AT3G15536	N/A	Unknown gene	1.95352	10.3795	3.03035
AT3G15650	N/A	alpha/beta-Hydrolases superfamily protein	7.09879	10.3972	1.22461
AT3G15760	N/A	cytochrome P450 family protein	4.0148	5.58683	1.14874
AT3G16360	AHP4	HPT phosphotransmitter 4	15.3935	28.2699	1.55055
AT3G16510	N/A	Calcium-dependent lipid-binding (CaLB domain) family protein	10.6867	13.8008	1.04443
AT3G16720	ATL2	TOXICOS EN LEVADURA 2	3.86102	8.04714	1.72964
AT3G16860	COBL8	COBRA-like protein 8 precursor	1.82259	2.44815	1.09908
AT3G18250	N/A	Putative membrane lipoprotein	0.413245	1.98219	2.63011
AT3G19580	AZF2	zinc-finger protein 2	4.57699	9.76427	1.76305
AT3G19660	N/A	hypothetical protein	1.9897	2.5328	1.0154
AT3G20600	NDR1	Late embryogenesis abundant (LEA) hydroxyproline-rich glycoprotein family	4.61249	8.82978	1.60594
AT3G20960	CYP705A33	cytochrome P450, family 705, subfamily A, polypeptide 33	0.855206	1.62282	1.57948
AT3G21080	N/A	ABC transporter-like protein	4.86249	6.34716	1.05856
AT3G22060	N/A	Receptor-like protein kinase-related family protein	3.39548	4.81726	1.17639
AT3G22160	JAV1	VQ motif-containing protein	7.70854	10.1445	1.0711
AT3G22231	PCC1	pathogen and circadian controlled 1	2.57274	6.18663	1.91586
AT3G22235	N/A	cysteine-rich TM module stress tolerance protein	5.1376	14.5678	2.16789
AT3G22600	LTPG5	Bifunctional inhibitor/lipid-transfer protein/seed storage 2S albumin superfamily protein	0.244809	3.04856	4.02439
AT3G23110	AtRLP37	receptor like protein 37	1.27236	2.83814	1.82275
AT3G23120	AtRLP38	receptor like protein 38	5.1532	15.5444	2.26543
AT3G24420	N/A	alpha/beta-Hydrolases superfamily protein	5.33395	7.09463	1.08579
AT3G25290	N/A	Auxin-responsive family protein	0.769048	1.36944	1.48572
AT3G25600	N/A	Calcium-binding EF-hand family protein	3.99528	5.9216	1.23779
AT3G25780	AOC3	allene oxide cyclase 3	4.03314	5.84619	1.20778
AT3G25882	NIMIN-2	NIM1-interacting 2	7.42449	34.6773	2.8865
AT3G26170	CYP71B19	cytochrome P450, family 71, subfamily B, polypeptide 19	3.50606	4.85116	1.14237
AT3G26210	CYP71B23	cytochrome P450, family 71, subfamily B, polypeptide 23	2.88324	9.72798	2.42139
AT3G26220	CYP71B3	cytochrome P450, family 71, subfamily B, polypeptide 3	1.82563	3.48755	1.60036
AT3G26230	CYP71B24	cytochrome P450, family 71, subfamily B, polypeptide 24	0.439793	1.09533	1.94474
AT3G26460	N/A	Polyketide cyclase/dehydrase and lipid transport superfamily protein	0	1.24283	4.91021
AT3G26830	PAD3	Cytochrome P450 superfamily protein	0.378642	1.80547	2.84829
AT3G28340	GATL10, GolS8	galacturonosyltransferase-like 10	0.572008	1.56625	2.08579
AT3G28510	N/A	P-loop containing nucleoside triphosphate hydrolases superfamily protein	0	2.06402	6.99268
AT3G28540	N/A	P-loop containing nucleoside triphosphate hydrolases superfamily protein	2.70528	6.08463	1.83786
AT3G28910	ATMYB30	myb domain protein 30	1.24519	1.58003	1.0154
AT3G29000	N/A	Calcium-binding EF-hand family protein	5.47355	7.65763	1.15649
AT3G41761	N/A	N/A	8.65519	13.545	1.30818
AT3G41768	N/A	18SrRNA	31093.7	47751	1.29511
AT3G43430	N/A	RING/U-box superfamily protein	0.627918	1.59863	1.94828
AT3G44260	AtCAF1a	Polynucleotidyl transferase, ribonuclease H-like superfamily protein	21.153	40.1394	1.59904
AT3G45290	ATMLO3	Seven transmembrane MLO family protein	1.85843	2.46182	1.07801
AT3G45730	N/A	hypothetical protein	1.04236	1.7751	1.40771
AT3G45860	CRK4	cysteine-rich RLK (RECEPTOR-like protein kinase) 4	4.8564	10.5405	1.79073
AT3G46090	ZAT7	C2H2 and C2HC zinc fingers superfamily protein	0.532989	4.38268	3.55067
AT3G46620	AtRDUF1	zinc finger (C3HC4-type RING finger) family protein	12.6958	17.9569	1.17552
AT3G47160	N/A	RING/U-box superfamily protein	1.2613	2.03077	1.35
AT3G47480	N/A	Calcium-binding EF-hand family protein	6.83733	23.516	2.44678
AT3G47540	N/A	Chitinase family protein	6.12354	8.02581	1.06511
AT3G48185	N/A	transmembrane protein	0.907124	2.20905	1.88688
AT3G48630	N/A	hypothetical protein	1.0336	3.6866	2.40771
AT3G49120	PRX34, ATPERX34, ATPCB, PERX34	peroxidase CB	12.2979	15.4764	1.00735
AT3G49780	ATPSK4, ATPSK3	phytosulfokine 4 precursor	4.46648	5.93285	1.07991
AT3G50260	CEJ1	cooperatively regulated by ethylene and jasmonate 1	0.93997	2.01591	1.73529
AT3G50470	MLA10, HR3	homolog of RPW8 3	1.09232	2.0364	1.54522
AT3G50480	HR4	homolog of RPW8 4	0.281649	1.35097	2.77028
AT3G50650	N/A	GRAS family transcription factor	1.1388	1.91825	1.41791
AT3G50770	CML41	calmodulin-like 41	1.05747	1.62574	1.27526
AT3G50800	N/A	hypothetical protein	1.11149	1.6148	1.19472
AT3G50930	AtOM66, AtBCS1	cytochrome BC1 synthesis	1.62977	3.12234	1.60643
AT3G51330	N/A	Eukaryotic aspartyl protease family protein	0.545092	3.01687	3.08865
AT3G51430	YLS2	Calcium-dependent phosphotriesterase superfamily protein	9.88893	20.3396	1.71431
AT3G51440	N/A	Calcium-dependent phosphotriesterase superfamily protein	1.31406	3.12303	1.90292
AT3G51860	ATCAX3, ATHCX1	cation exchanger 3	1.12503	5.48535	2.93565
AT3G52190	AtPHF1	phosphate transporter traffic facilitator1	1.54103	2.02563	1.06602
AT3G52400	ATSYP122	syntaxin of plants 122	4.95802	9.2537	1.57221
AT3G52430	ATPAD4	alpha/beta-Hydrolases superfamily protein	5.48063	10.4158	1.59981
AT3G52710	N/A	hypothetical protein	12.4752	16.0483	1.03902
AT3G55980	ATSZF1	salt-inducible zinc finger 1	10.1281	16.0085	1.33573
AT3G56400	ATWRKY70	WRKY DNA-binding protein 70 (WRKY70)	38.2098	67.5855	1.49836
AT3G56710	SIB1	sigma factor binding protein 1	19.6124	46.1079	1.90714
AT3G56800	CAM3	calmodulin 3	88.7868	115.186	1.05164
AT3G56820	N/A	RmlC-type cupin	1.69473	2.1518	1.0154
AT3G57240	AtBG3	beta-1,3-glucanase 3	0.0786174	2.74123	5.23779
AT3G57260	AtBG2, AtPR2, BG2, PR2, PR-2	beta-1,3-glucanase 2	12.2326	107.938	3.81362
AT3G57450	N/A	hypothetical protein	12.1401	15.5353	1.03086
AT3G59700	LECRK1	lectin-receptor kinase	0.947591	1.22373	1.04034
AT3G60420	N/A	phosphoglycerate mutase family protein	7.87196	13.6118	1.46473
AT3G60540	N/A	Preprotein translocase Sec, Sec61-beta subunit protein	0.588978	1.3039	1.76135
AT3G60966	N/A	RING/U-box superfamily protein	0.691368	2.44893	2.43746
AT3G61190	BAP1	BON association protein 1	0.410091	2.40587	3.11821
AT3G62780	N/A	Calcium-dependent lipid-binding (CaLB domain) family protein	0.0840134	1.39494	4.19199
AT4G00670	N/A	Remorin family protein	3.53545	5.39423	1.27526
AT4G00700	N/A	C2 calcium/lipid-binding plant phosphoribosyltransferase family protein	0.200562	2.37863	4.15427
AT4G00840	N/A	DHHC-type zinc finger family protein	2.54073	3.31609	1.05722
AT4G00970	CRK41	cysteine-rich RLK (RECEPTOR-like protein kinase) 41	2.05692	2.70543	1.06891
AT4G01360	BPS3	BPS1-like protein	0.80234	1.46734	1.52319
AT4G01720	WRKY47	WRKY family transcription factor	1.23974	2.33581	1.57764
AT4G01750	RGXT2	rhamnogalacturonan xylosyltransferase 2	0.805291	1.17664	1.20978
AT4G02420	LecRK-IV.4	Concanavalin A-like lectin protein kinase family protein	12.1716	15.6031	1.03413
AT4G02520	ATPM24, ATGSTF2, ATPM24.1, GST2	glutathione S-transferase PHI 2	43.461	103.954	1.93348
AT4G03210	XTH9	xyloglucan endotransglucosylase/hydrolase 9	11.3635	14.9096	1.06717
AT4G03450	N/A	Ankyrin repeat family protein	0.679069	3.75837	3.10696
AT4G04409	N/A	pseudogene of histone H2A 11	0.162247	2.15514	3.52319
AT4G04490	CRK36	cysteine-rich RLK (RECEPTOR-like protein kinase) 36	0.415754	2.43638	3.16062
AT4G04500	CRK37	cysteine-rich RLK (RECEPTOR-like protein kinase) 37	0.213412	1.62736	3.4781
AT4G04955	ATALN	allantoinase	1.84418	2.3668	1.03332
AT4G06746	DEAR5, RAP2.9	related to AP2 9	0.248372	1.09971	2.52319
AT4G08230	N/A	glycine-rich protein	8.75173	13.8165	1.33145
AT4G08555	N/A	hypothetical protein	3.33873	4.38009	1.05979
AT4G09030	ATAGP10	arabinogalactan protein 10	13.1637	21.1694	1.3588
AT4G09460	AtMYB6	myb domain protein 6	5.15927	7.12502	1.13923
AT4G10500	DLO1	2-oxoglutarate (2OG) and Fe(II)-dependent oxygenase superfamily protein	0.192475	8.39434	5.86715
AT4G11280	ATACS6	1-aminocyclopropane-1-carboxylic acid (acc) synthase 6	8.43982	12.7921	1.2749
AT4G11300	N/A	ROH1, putative (DUF793)	2.39837	3.34736	1.1529
AT4G11370	RHA1A	RING-H2 finger A1A	0.81374	1.42618	1.44424
AT4G11850	MEE54	phospholipase D gamma 1	2.00079	2.52861	1.01258
AT4G11890	ARCK1, CRK45	Protein kinase superfamily protein	1.49412	5.22623	2.46321
AT4G12470	AZI1	azelaic acid induced 1	3.14666	15.406	2.94658
AT4G12480	EARLI1	Bifunctional inhibitor/lipid-transfer protein/seed storage 2S albumin superfamily protein	0.870643	3.85493	2.75349
AT4G12720	NUDT7	MutT/nudix family protein	11.8141	19.8963	1.42708
AT4G13395	RTFL12	ROTUNDIFOLIA like 12	1.69847	6.89358	2.63011
AT4G13505	N/A	Potential natural antisense gene	60.876	99.6281	1.38665
AT4G13510	ATAMT1, ATAMT1;1	ammonium transporter 1;1	65.4225	106.083	1.37334
AT4G14020	N/A	Rapid alkalinization factor (RALF) family protein	42.1439	59.2608	1.16728
AT4G14365	N/A	hypothetical protein	9.27819	15.3673	1.40238
AT4G14390	N/A	Ankyrin repeat family protein	0.34784	1.82248	2.99268
AT4G14400	ACD6	ankyrin repeat family protein	35.4304	101.264	2.19074
AT4G15440	HPL1	hydroperoxide lyase 1	25.6312	34.5434	1.10643
AT4G15500	UGT84A4	UDP-Glycosyltransferase superfamily protein	1.00665	1.35064	1.09284
AT4G16590	ATCSLA1, ATCSLA01	cellulose synthase-like A01	24.1622	32.6392	1.10978
AT4G17470	N/A	alpha/beta-Hydrolases superfamily protein	0.47871	1.19226	1.92967
AT4G19370	N/A	chitin synthase, putative (DUF1218)	1.03929	2.30083	1.79238
AT4G21380	ARK3	receptor kinase 3	2.62576	3.71387	1.17446
AT4G21850	ATMSRB9	methionine sulfoxide reductase B9	0.269208	1.43036	2.88165
AT4G22305	N/A	alpha/beta-Hydrolases superfamily protein	0.839243	1.18702	1.15979
AT4G23130	CRK5	cysteine-rich RLK (RECEPTOR-like protein kinase) 5	1.13019	1.60132	1.17269
AT4G23150	CRK7	cysteine-rich RLK (RECEPTOR-like protein kinase) 7	0.889577	1.94277	1.78428
AT4G23160	CRK8	cysteine-rich RECEPTOR-like kinase	0.96948	1.38957	1.1914
AT4G23170	EP1	receptor-like protein kinase-related family protein	28.465	58.042	1.70306
AT4G23215	N/A	pseudogene of cysteine-rich RECEPTOR-like kinase	1.46514	3.13547	1.72964
AT4G23220	CRK14	cysteine-rich RECEPTOR-like kinase	0.728785	1.49817	1.69722
AT4G23310	CRK23	cysteine-rich RLK (RECEPTOR-like protein kinase) 23	2.13336	3.22017	1.26674
AT4G23320	CRK24	cysteine-rich RLK (RECEPTOR-like protein kinase) 24	1.03028	1.38482	1.09405
AT4G23610	N/A	Late embryogenesis abundant (LEA) hydroxyproline-rich glycoprotein family	2.58265	3.52363	1.11821
AT4G23810	WRKY53	WRKY family transcription factor	4.24736	10.2514	1.94154
AT4G24026	N/A	hypothetical protein	1.79073	3.75574	1.71028
AT4G24570	DIC2	dicarboxylate carrier 2	9.53203	23.1228	1.95134
AT4G25000	ATAMY1	alpha-amylase-like protein	0.675275	2.95253	2.75236
AT4G25110	MCP1c, AtMC2, AtMCP1c	metacaspase 2	0.730931	2.27741	2.28218
AT4G25470	DREB1C, FTQ4, ATCBF2	C-repeat/DRE binding factor 2	0.921922	2.94809	2.30274
AT4G26070	MKK1, ATMEK1, NMAPKK	MAP kinase/ ERK kinase 1	5.02219	6.38152	1.02069
AT4G26120	N/A	Ankyrin repeat family protein / BTB/POZ domain-containing protein	1.63579	2.84961	1.46847
AT4G26530	AtFBA5	Aldolase superfamily protein	51.5978	65.0171	1.00959
AT4G27280	N/A	Calcium-binding EF-hand family protein	13.9596	22.3735	1.35442
AT4G27652	N/A	hypothetical protein	8.48888	12.767	1.26087
AT4G27654	N/A	transmembrane protein	0.401242	4.3304	3.82275
AT4G27657	N/A	hypothetical protein	14.7196	18.6695	1.01788
AT4G27730	ATOPT6	oligopeptide transporter 1	0.762013	1.39175	1.53129
AT4G27740	N/A	Yippee family putative zinc-binding protein	10.2451	16.016	1.31711
AT4G28270	ATRMA2	RING membrane-anchor 2	11.7028	16.4815	1.16875
AT4G28490	RLK5	Leucine-rich receptor-like protein kinase family protein	4.84541	6.25464	1.04388
AT4G29110	N/A	cotton fiber protein	17.3329	23.4035	1.10861
AT4G29735	N/A	transmembrane protein	2.28001	3.0434	1.08579
AT4G29780	N/A	nuclease	4.14011	11.0415	2.08649
AT4G30270	XTH24	xyloglucan endotransglucosylase/hydrolase 24	38.6557	51.4352	1.08802
AT4G31800	ATWRKY18	WRKY DNA-binding protein 18	5.32041	8.68344	1.37956
AT4G31875	N/A	hypothetical protein	2.54472	3.90718	1.28218
AT4G32480	N/A	sugar phosphate exchanger, putative (DUF506)	0.591175	1.07506	1.50082
AT4G34410	ERF109, RRTF1	redox responsive transcription factor 1	0.698191	2.85951	2.65925
AT4G34600	N/A	transmembrane protein	3.88209	5.07847	1.05882
AT4G35180	LHT7	LYS/HIS transporter 7	0.256724	1.86291	3.40771
AT4G35480	RHA3B	RING-H2 finger A3B	8.90652	11.3284	1.02206
AT4G35770	ATSEN1, DIN1	Rhodanese/Cell cycle control phosphatase superfamily protein	2.29287	4.02774	1.47762
AT4G35900	FD	Basic-leucine zipper (bZIP) transcription factor family protein	2.37432	3.18567	1.09651
AT4G36040	DJC23	Chaperone DnaJ-domain superfamily protein	28.9047	45.2296	1.32152
AT4G36648	N/A	N/A	70.5837	93.6142	1.08352
AT4G36950	MAPKKK21	mitogen-activated protein kinase kinase kinase 21	0.508944	1.4084	2.08579
AT4G37150	ATMES9	methyl esterase 9	3.7432	5.69721	1.27678
AT4G37260	ATMYB73	myb domain protein 73	2.84193	4.69825	1.39533
AT4G37295	N/A	hypothetical protein	5.93302	9.31196	1.32025
AT4G37370	CYP81D8	cytochrome P450, family 81, subfamily D, polypeptide 8	0.552402	1.22293	1.78623
AT4G37400	CYP81F3	cytochrome P450, family 81, subfamily F, polypeptide 3	3.97743	5.15209	1.04804
AT4G37608	N/A	hypothetical protein	1.59954	2.49488	1.29919
AT4G37690	N/A	Galactosyl transferase GMA12/MNN10 family protein	1.18771	1.53382	1.04093
AT4G37990	CAD-B2, ELI3, ATCAD8	cinnamyl alcohol dehydrogenase 8	0.272585	1.77266	3.23779
AT4G38550	N/A	phospholipase-like protein (PEARLI 4) family protein	34.8822	44.1754	1.01684
AT4G38560	N/A	phospholipase-like protein (PEARLI 4) family protein	1.67188	5.9101	2.4821
AT4G39030	EDS5	MATE efflux family protein	1.2141	3.53106	2.19913
AT4G39670	N/A	Glycolipid transfer protein (GLTP) family protein	0.699875	1.67853	1.8772
AT4G39795	N/A	hypothetical protein (DUF581)	3.27502	4.38839	1.09194
AT4G39830	N/A	Cupredoxin superfamily protein	0.928909	2.18498	1.89146
AT4G40070	N/A	RING/U-box superfamily protein	1.63897	2.20861	1.10105
AT5G01100	FRB1	O-fucosyltransferase family protein	0.797647	1.49419	1.56691
AT5G01640	PRA1.B5	prenylated RAB acceptor 1.B5	1.66328	2.34901	1.16379
AT5G02490	N/A	Heat shock protein 70 (Hsp 70) family protein	6.46061	18.7608	2.21128
AT5G02502	N/A	Oligosaccaryltransferase	1.76323	2.36265	1.08579
AT5G03350	N/A	Legume lectin family protein	1.07989	11.8992	4.08055
AT5G03545	ATIPS2	expressed in response to phosphate starvation protein	0.973951	1.61713	1.37529
AT5G04340	AtZAT6	zinc finger of Arabidopsis thaliana 6	14.0194	19.7407	1.16886
AT5G05090	N/A	Homeodomain-like superfamily protein	13.7814	18.2211	1.07844
AT5G05365	N/A	Heavy metal transport/detoxification superfamily protein	11.0487	14.4251	1.05905
AT5G05460	AtENGase85A	Glycosyl hydrolase family 85	2.05379	2.58124	1.0042
AT5G05960	N/A	Bifunctional inhibitor/lipid-transfer protein/seed storage 2S albumin superfamily protein	6.85345	9.66464	1.16789
AT5G06320	NHL3	NDR1/HIN1-like 3	39.2346	65.1992	1.40832
AT5G07322	N/A	N/A	10.5391	14.6727	1.15056
AT5G07680	ANAC079, ANAC080, ATNAC4, NAC4	NAC domain containing protein 80	0.803499	1.12143	1.14468
AT5G07770	AtFH16	Actin-binding FH2 protein	2.55687	3.22334	1.00917
AT5G08240	N/A	transmembrane protein	0.419217	1.1601	2.07651
AT5G08760	N/A	transmembrane protein	78.506	172.282	1.80897
AT5G08790	ATAF2	NAC (No Apical Meristem) domain transcriptional regulator superfamily protein	11.3234	18.259	1.36394
AT5G09440	EXL4	EXORDIUM like 4	9.75667	13.5358	1.14723
AT5G10380	RING1	RING/U-box superfamily protein	59.1761	89.6981	1.27599
AT5G10695	N/A	methionyl-tRNA synthetase	3.8057	5.26576	1.13825
AT5G10760	AED1	Eukaryotic aspartyl protease family protein	11.6357	66.5809	3.19002
AT5G11070	N/A	hypothetical protein	5.15151	11.0611	1.77028
AT5G11920	AtcwINV6	6-&1-fructan exohydrolase	0.65576	2.4568	2.5436
AT5G13320	GH3.12, AtGH3.12, GDG1	Auxin-responsive GH3 family protein	2.96069	3.95436	1.09169
AT5G16370	AAE5	acyl activating enzyme 5	3.70165	4.71486	1.02396
AT5G16530	PIN5	Auxin efflux carrier family protein	2.8845	6.23378	1.77695
AT5G16570	GLN1;4	glutamine synthetase 1;4	1.71453	2.19307	1.02711
AT5G17350	N/A	hypothetical protein	1.38637	2.68555	1.60516
AT5G18310	N/A	ubiquitin hydrolase	16.4993	21.4746	1.05564
AT5G18470	N/A	Curculin-like (mannose-binding) lectin family protein	1.33132	2.65979	1.65925
AT5G19120	N/A	Eukaryotic aspartyl protease family protein	1.12362	2.03524	1.51665
AT5G19140	AILP1	aluminum induced protein with YGL and LRDR motifs	183.7	235.549	1.03484
AT5G19230	N/A	Glycoprotein membrane precursor GPI-anchored	1.40483	2.00859	1.1789
AT5G19240	N/A	Glycoprotein membrane precursor GPI-anchored	127.005	230.534	1.53601
AT5G20230	ATBCB	blue-copper-binding protein	5.55088	24.6349	2.81606
AT5G20400	N/A	2-oxoglutarate (2OG) and Fe(II)-dependent oxygenase superfamily protein	0.546766	1.64276	2.20126
AT5G21940	N/A	hybrid signal transduction histidine kinase M-like protein	5.29803	15.0537	2.1759
AT5G21960	N/A	Integrase-type DNA-binding superfamily protein	0.511096	1.41436	2.06376
AT5G22250	AtCAF1b	Polynucleotidyl transferase, ribonuclease H-like superfamily protein	4.92415	10.2575	1.72964
AT5G22380	anac090	NAC domain containing protein 90	0.631334	1.57238	1.92967
AT5G22545	N/A	hypothetical protein	0.25948	1.05315	2.40771
AT5G22580	N/A	Stress responsive A/B Barrel Domain-containing protein	6.30033	17.1606	2.11226
AT5G23230	NIC2	nicotinamidase 2	1.58958	2.19942	1.13309
AT5G23235	N/A	pseudogene of DNAJ heat shock N-terminal domain-containing protein	0.717089	1.05173	1.22009
AT5G23660	SWEET12	bidirectional sugar transporter SWEET12-like protein	1.02629	1.85129	1.50725
AT5G24200	N/A	alpha/beta-Hydrolases superfamily protein	3.23491	5.39043	1.40771
AT5G24210	N/A	alpha/beta-Hydrolases superfamily protein	12.2391	21.0522	1.45718
AT5G24530	DMR6	2-oxoglutarate (2OG) and Fe(II)-dependent oxygenase superfamily protein	16.2199	39.3771	1.95413
AT5G24770	ATVSP2	vegetative storage protein 2	9.74689	13.5218	1.14752
AT5G25250	FLOT1	SPFH/Band 7/PHB domain-containing membrane-associated protein family	2.08954	4.01555	1.61021
AT5G25260	N/A	SPFH/Band 7/PHB domain-containing membrane-associated protein family	0	1.15926	6.03221
AT5G25440	N/A	Protein kinase superfamily protein	2.42159	3.13483	1.04514
AT5G25930	N/A	kinase family with leucine-rich repeat domain-containing protein	0.443711	1.11328	1.97708
AT5G26340	MSS1	Major facilitator superfamily protein	3.44489	6.33745	1.55162
AT5G26690	N/A	Heavy metal transport/detoxification superfamily protein	2.51985	11.5929	2.84445
AT5G26920	CBP60G	Cam-binding protein 60-like G	2.38077	5.54157	1.88804
AT5G27420	CNI1, ATL31	carbon/nitrogen insensitive 1	3.47209	7.29155	1.74029
AT5G27520	AtPNC2	peroxisomal adenine nucleotide carrier 2	2.02941	3.11342	1.2867
AT5G35735	N/A	Auxin-responsive family protein	8.33268	18.2241	1.80233
AT5G37480	N/A	maltase-glucoamylase, intestinal protein	1.96012	2.69569	1.12761
AT5G37600	GLN1;1, ATGLN1;1, ATGSR1	glutamine synthase clone R1	18.479	27.9418	1.27206
AT5G37670	N/A	HSP20-like chaperones superfamily protein	1.86319	3.19672	1.43043
AT5G37770	CML24, AtCML24, TCH2	EF hand calcium-binding protein family	20.2614	28.2269	1.15361
AT5G38710	N/A	Methylenetetrahydrofolate reductase family protein	0.946941	1.23316	1.05102
AT5G39020	N/A	Malectin/receptor-like protein kinase family protein	0.356386	1.11772	2.27526
AT5G39030	N/A	Protein kinase superfamily protein	0.6191	1.45901	1.88884
AT5G39670	N/A	Calcium-binding EF-hand family protein	2.99126	9.75266	2.36413
AT5G40690	N/A	histone-lysine N-methyltransferase trithorax-like protein	1.6615	2.32959	1.15396
AT5G40720	N/A	C3H4 type zinc finger protein (DUF23)	2.2205	3.17151	1.18703
AT5G40780	LHT1	lysine histidine transporter 1	2.82416	10.1912	2.51769
AT5G42250	N/A	Zinc-binding alcohol dehydrogenase family protein	0.510377	1.0169	1.63011
AT5G42380	AtCML37	calmodulin like 37	1.65037	3.04471	1.53896
AT5G42440	N/A	Protein kinase superfamily protein	1.52163	2.98967	1.63513
AT5G42530	N/A	hypothetical protein	59.3063	85.2302	1.19882
AT5G43380	TOPP6	type one serine/threonine protein phosphatase 6	2.00833	2.88666	1.19472
AT5G43780	APS4	Pseudouridine synthase/archaeosine transglycosylase-like family protein	11.4198	14.6219	1.0323
AT5G43910	N/A	pfkB-like carbohydrate kinase family protein	0.849961	1.80931	1.74029
AT5G44210	ATERF-9, ATERF9	erf domain protein 9	1.00065	2.46702	1.94305
AT5G44565	N/A	transmembrane protein	13.5144	19.3264	1.19026
AT5G45110	ATNPR3	NPR1-like protein 3	2.37853	3.20026	1.10213
AT5G45340	CYP707A3	cytochrome P450, family 707, subfamily A, polypeptide 3	0.610091	1.01298	1.38835
AT5G45380	ATDUR3	urea-proton symporter DEGRADATION OF UREA 3 (DUR3)	12.2693	19.5771	1.34963
AT5G46230	N/A	hypothetical protein (Protein of unknown function, DUF538)	4.62753	6.18209	1.08986
AT5G47230	AtMACD1, ATERF5, ATERF-5	ethylene responsive element binding factor 5	3.36946	4.98794	1.23779
AT5G48380	BIR1	BAK1-interacting receptor-like kinase 1	5.75425	8.23373	1.19213
AT5G48657	N/A	defense protein-like protein	1.18002	2.19989	1.55972
AT5G49360	ATBXL1	beta-xylosidase 1	9.1236	11.5023	1.0101
AT5G49630	AAP6	amino acid permease 6	25.6417	33.3168	1.05373
AT5G50200	NRT3.1, ATNRT3.1	nitrate transmembrane transporter	3.3099	8.95079	2.10074
AT5G50460	N/A	secE/sec61-gamma protein transport protein	2.90098	4.1745	1.19048
AT5G51190	N/A	Integrase-type DNA-binding superfamily protein	1.33499	2.69845	1.66405
AT5G51440	N/A	HSP20-like chaperones superfamily protein	1.27516	2.11725	1.38835
AT5G52050	DTX50, AtDTX50	MATE efflux family protein	0.786836	1.47163	1.55972
AT5G52510	SCL8	SCARECROW-like 8	22.8664	28.8016	1.00896
AT5G52740	N/A	Copper transport protein family	0.270867	3.44802	3.82275
AT5G52750	N/A	Heavy metal transport/detoxification superfamily protein	16.6202	24.8363	1.25402
AT5G52760	N/A	Copper transport protein family	3.55624	7.9567	1.82275
AT5G54490	PBP1	pinoid-binding protein 1	2.83871	3.7504	1.07068
AT5G54610	ANK	ankyrin	10.4205	21.8191	1.73999
AT5G54710	N/A	Ankyrin repeat family protein	4.17426	7.28519	1.47643
AT5G55450	N/A	Bifunctional inhibitor/lipid-transfer protein/seed storage 2S albumin superfamily protein	11.3687	93.1524	3.70358
AT5G55460	N/A	Bifunctional inhibitor/lipid-transfer protein/seed storage 2S albumin superfamily protein	2.07753	6.89897	2.36528
AT5G55560	N/A	Protein kinase superfamily protein	2.10216	2.9302	1.14992
AT5G56980	N/A	cotton fiber protein	16.6011	21.53	1.0509
AT5G59550	AtRDUF2	zinc finger (C3HC4-type RING finger) family protein	8.47301	12.0636	1.18473
AT5G59680	N/A	Leucine-rich repeat protein kinase family protein	0.816718	1.12503	1.13208
AT5G59820	AtZAT12, ZAT12	C2H2-type zinc finger family protein	3.96989	10.9531	2.12761
AT5G60680	N/A	transcription initiation factor TFIID subunit	23.7681	46.765	1.65107
AT5G60900	RLK1	receptor-like protein kinase 1	7.33745	11.123	1.27526
AT5G60950	COBL5	COBRA-like protein 5 precursor	0.674199	2.13224	2.27341
AT5G61600	ERF104	ethylene response factor 104	3.33127	4.5581	1.12478
AT5G62280	N/A	DUF1442 family protein (DUF1442)	0.863387	1.2575	1.20126
AT5G62770	N/A	membrane-associated kinase regulator, putative (DUF1645)	2.78022	8.79966	2.32395
AT5G62865	N/A	hypothetical protein	0.984218	1.36181	1.12761
AT5G63990	N/A	nositol monophosphatase family protein	1.1111	1.45352	1.05722
AT5G64000	SAL2	Inositol monophosphatase family protein	0.75114	1.6629	1.78623
AT5G64310	ATAGP1	arabinogalactan protein 1	11.4441	14.5416	1.02069
AT5G64410	ATOPT4	oligopeptide transporter 4	2.39273	6.32459	2.07133
AT5G64530	XND1, ANAC104	xylem NAC domain 1	2.13155	3.10757	1.21179
AT5G64660	ATCMPG2	CYS, MET, PRO, and GLY protein 2	3.32797	4.55261	1.12568
AT5G64810	ATWRKY51	WRKY DNA-binding protein 51	1.1692	9.13558	3.57169
AT5G64900	PEP1, ATPEP1	precursor of peptide 1	0.749608	1.65951	1.74029
AT5G65870	ATPSK5	phytosulfokine 5 precursor	24.1295	36.1481	1.25791
AT5G66070	N/A	RING/U-box superfamily protein	4.53428	5.81157	1.03221
AT5G66270	N/A	Zinc finger C-x8-C-x5-C-x3-H type family protein	0.761619	1.01748	1.08579
AT5G66350	SHI	Lateral root primordium (LRP) protein-like protein	0.869078	1.3468	1.29482
AT5G67020	N/A	hypothetical protein	1.38142	1.75849	1.01979
AT5G67210	IRX15-L	IRREGULAR XYLEM protein (DUF579)	4.51904	5.66622	1.00109
AT5G67245	N/A	hypothetical protein	1.83729	2.89004	1.30818
AT5G67300	ATMYBR1, ATMYB44, MYB44	myb domain protein r1	46.2793	68.0517	1.23228
AT5G67310	CYP81G1	cytochrome P450, family 81, subfamily G, polypeptide 1	1.50539	2.2218	1.23084
AT5G67450	AZF1	zinc-finger protein 1	1.17009	2.26659	1.60863
ATCG00020	PSBA	photosystem II reaction center protein A	2143.14	3488.53	1.37908
ATCG00030	TRNK	Lysine tRNA	34.9192	48.316	1.13923
ATCG00040	MATK	maturase K	14.3734	18.009	1.00116
ATCG00140	ATPH	ATP synthase subunit C family protein	162.935	231.047	1.17971
ATCG00150	ATPI	ATPase, F0 complex, subunit A protein	46.9959	61.6542	1.06756
ATCG00220	PSBM	photosystem II reaction center protein M	21.6422	31.0921	1.19199
ATCG00270	PSBD	photosystem II reaction center protein D	278.125	353.519	1.02223
ATCG00280	PSBC	photosystem II reaction center protein C	478.737	647.613	1.11208
ATCG00310	TRNG.2	tRNA-Gly	0.680982	3.76896	2.40771
ATCG00410	TRNF	tRNA-Phe	5.96092	13.9297	1.82275
ATCG00480	ATPB	ATP synthase subunit beta	165.752	217.223	1.06631
ATCG00490	RBCL	ribulose-bisphosphate carboxylase	1087.03	1524.59	1.16423
ATCG00500	ACCD	acetyl-CoA carboxylase carboxyl transferase subunit beta	8.76688	12.2215	1.15437
ATCG00560	PSBL	photosystem II reaction center protein L	117.775	198.524	1.42775
ATCG00650	RPS18	ribosomal protein S18	11.8504	16.6155	1.15979
ATCG00720	PETB	photosynthetic electron transfer B	195.563	333.256	1.44501
ATCG00730	PETD	photosynthetic electron transfer D	241.949	343.055	1.17981
ATCG00910	TRNV.2	tRNA-Val	10.7444	16.3531	1.25885
ATCG00920	RRN16S.1	chloroplast-encoded 16S ribosomal RNA	23250.1	36286.4	1.3184
ATCG00950	RRN23S.1	chloroplast-encoded 23S ribosomal RNA	34750.5	53527.1	1.29944
ATCG00970	RRN5S	chloroplast-encoded 5S ribosomal RNA	28.3705	36.7116	1.04514
ATCG01010	NDHF	NADH-Ubiquinone oxidoreductase (complex I), chain 5 protein	12.5351	19.8697	1.34005
ATCG01040	YCF5	Cytochrome C assembly protein	5.53548	7.15759	1.04514
ATCG01050	NDHD	NADH-plastoquinone oxidoreductase subunit	33.9815	54.9971	1.37038
ATCG01070	NDHE	NADH-ubiquinone/plastoquinone oxidoreductase chain 4L S	35.3932	56.3176	1.34436
ATCG01080	NDHG	NADH:ubiquinone/plastoquinone oxidoreductase, chain 6	26.3146	35.2763	1.09817
ATCG01090	NDHI	NADPH dehydrogenase	13.8807	17.9429	1.04514
ATCG01100	NDHA	NADH dehydrogenase family protein	31.4742	48.9234	1.31197
ATCG01110	NDHH	NAD(P)H dehydrogenase subunit H	24.8702	31.6044	1.0216
ATCG01160	RRN5S	Chloroplast-encoded 5S ribosomal RNA, which is a component of the 50S large subunit of the plastidic ribosome	27.5713	35.3846	1.03332
ATCG01180	RRN23S.2	chloroplast-encoded 23S ribosomal RNA	32095.6	50229.7	1.32237
ATCG01210	RRN16S.2	chloroplast-encoded 16S ribosomal RNA	20488.5	31619.9	1.30222
ATCG01220	TRNV.3	tRNA-Val	8.72981	14.8665	1.40771
ATMG00070	NAD9	NADH dehydrogenase subunit 9	8.01609	10.0874	1.00597
ATMG00170	ORF139A	transmembrane protein	0.230237	1.40169	2.82275
ATMG00180	CCB452	cytochrome C biogenesis 452	2.17022	2.91422	1.09737
ATMG00220	COB	apocytochrome b	7.07656	9.64433	1.12128
ATMG00270	NAD6	NADH dehydrogenase 6	6.3371	8.40027	1.07991
ATMG00370	ORF199	Ycf1 protein	3.14273	4.10314	1.05541
ATMG00500	ORF141	hypothetical protein	5.22086	7.53792	1.1989
ATMG00510	NAD7	NADH dehydrogenase subunit 7	13.5461	17.8849	1.07637
ATMG00520	MATR	Intron maturase, type II family protein	2.77789	3.84363	1.14221
ATMG00560	RPL2	Nucleic acid-binding, OB-fold-like protein	4.88102	6.2694	1.03548
ATMG00580	NAD4	NADH dehydrogenase subunit 4	6.85604	9.13568	1.08919
ATMG00590	ORF313	Cytochrome b/b6 protein	1.07786	1.53399	1.17068
ATMG00640	ORF25	hydrogen ion transporting ATP synthases, rotational mechanism;zinc ion binding protein	9.18561	17.6549	1.6133
ATMG00650	NAD4L	NADH dehydrogenase subunit 4L	8.45721	11.6577	1.13395
ATMG00690	ORF240A	FO-ATPase subunit S	1.47122	2.88693	1.62112
ATMG00730	COX3	cytochrome c oxidase subunit 3	7.58492	11.2069	1.23779
ATMG00960	CCB203	Cytochrome C assembly protein	0.790028	2.01134	1.94828
ATMG01080	ATP9	mitochondrial F0-ATPase subunit 9	22.3521	30.901	1.14221
ATMG01130	ORF106F	hypothetical protein	2.56058	4.16817	1.35327
ATMG01190	ATP1	ATP synthase subunit 1	27.6964	37.2598	1.10383
ATMG01200	ORF294	ATPase, F1 complex, alpha subunit	13.1118	16.8117	1.03398
ATMG01280	ORF291	Cytochrome C oxidase subunit II-like, transmembrane domain-containing protein	3.03565	5.80403	1.60036
ATMG01360	COX1	cytochrome oxidase	19.8405	28.5504	1.20075
ATMG01380	RRN5	Mitochondrial 5S ribosomal RNA, which is a component of the 50S large subunit of mitochondrial ribosome	19.2579	27.6667	1.19199
