# Supplementary material for: A rice gene encoding glycosyl hydrolase plays contrasting roles in immunity depending on the type of pathogens
Source: Mol Plant Pathol. 2021 Nov 28;23(3):400–16. doi: 10.1111/mpp.13167 (PMC8828457; doi:10.1111/mpp.13167)
Supplement: Supplementary file 14 — DATA S2 Expression levels of down‐regulated genes in more1 [file MPP-23-400-s016.xlsx]

## Sheet: Data file S2.
Data file S2. Expression levels of down-regulated genes in more1.
Column A-C: ID, symbol and annotation of each gene;
Column D-E: FPKMs of genes in WT and more1;
Column F: log2-transformed fold changes of gene expression levels;
Gene ID	Symbol	Annotation	Ws-0	more1	log2FC(more1/Ws-0)
AT1G01670	N/A	RING/U-box superfamily protein	1.85038	0.53102	-1.05172
AT1G01740	BSK4	kinase with tetratricopeptide repeat domain-containing protein	2.3201	0.44388	-1.62791
AT1G03020	N/A	Thioredoxin superfamily protein	2.97296	0.346403	-1.91421
AT1G03080	NET1D	kinase interacting (KIP1-like) family protein	9.28894	2.6685	-1.11956
AT1G03360	ATRRP4	ribosomal RNA processing 4	2.14208	0.550435	-1.20278
AT1G03530	ATNAF1	nuclear assembly factor 1	4.08956	1.23458	-1.03441
AT1G03545	N/A	Potential natural antisense gene	2.53016	0.743931	-1.02969
AT1G04160	ATXIB, XI-8	myosin XI B	1.26699	0.273361	-1.4871
AT1G04800	N/A	glycine-rich protein	50.8975	7.94777	-1.99282
AT1G05320	N/A	myosin heavy chain, embryonic smooth protein	3.75497	1.08859	-1.09099
AT1G06160	ORA59	octadecanoid-responsive AP2/ERF 59	3.32372	0.689829	-1.49918
AT1G07610	MT1C	metallothionein 1C	62.7382	14.4045	-1.43737
AT1G08630	THA1	threonine aldolase 1	8.19966	1.06413	-2.23284
AT1G09820	N/A	Pentatricopeptide repeat (PPR-like) superfamily protein	3.20513	0.880665	-1.15707
AT1G10320	N/A	Zinc finger C-x8-C-x5-C-x3-H type family protein	3.67832	1.05909	-1.09663
AT1G10640	N/A	Pectin lyase-like superfamily protein	1.61795	0.149245	-2.52302
AT1G11850	N/A	transmembrane protein	12.2657	2.9996	-1.32647
AT1G13160	N/A	ARM repeat superfamily protein	3.89858	0.927613	-1.37085
AT1G13220	LINC2	nuclear matrix constituent protein-like protein	2.0874	0.51501	-1.31302
AT1G13650	N/A	hypothetical protein	12.3398	2.69045	-1.50354
AT1G14460	N/A	AAA-type ATPase family protein	1.40837	0.328953	-1.37365
AT1G14840	ATMAP70-4	microtubule-associated proteins 70-4	8.11368	2.35892	-1.09633
AT1G15125	N/A	S-adenosyl-L-methionine-dependent methyltransferases superfamily protein	11.5838	2.28065	-1.64237
AT1G15160	N/A	MATE efflux family protein	2.41088	0.329012	-2.06477
AT1G15510	ATECB2, VAC1	Tetratricopeptide repeat (TPR)-like superfamily protein	2.86269	0.781904	-1.16797
AT1G15550	GA4, ATGA3OX1	gibberellin 3-oxidase 1	14.4356	1.91749	-2.20827
AT1G15825	N/A	hydroxyproline-rich glycoprotein family protein	4.56848	0.421411	-2.3867
AT1G15940	N/A	Tudor/PWWP/MBT superfamily protein	4.54243	1.20414	-1.22455
AT1G16850	N/A	transmembrane protein	13.0745	4.01215	-1.00969
AT1G17140	RIP1	interactor of constitutive active rops 1	8.00271	1.81194	-1.44574
AT1G17360	N/A	LOW protein: protein phosphatase 1 regulatory subunit-like protein	12.0943	3.66903	-1.04034
AT1G18100	E12A11	PEBP (phosphatidylethanolamine-binding protein) family protein	1.72195	0.29899	-1.70776
AT1G18190	GC2	golgin Putative 2	1.82573	0.523067	-1.07995
AT1G18400	BEE1	BR enhanced expression 1	18.8925	4.31947	-1.43883
AT1G18620	TRM3	LONGIFOLIA protein	2.99524	0.623555	-1.55972
AT1G19050	ARR7	response regulator 7	26.7811	2.58643	-2.66267
AT1G19220	IAA22, ARF11	auxin response factor 19	1.4768	0.357161	-1.32925
AT1G19710	N/A	UDP-Glycosyltransferase superfamily protein	6.38317	1.76641	-1.15847
AT1G20870	N/A	HSP20-like chaperones superfamily protein	1.90088	0.407249	-1.45409
AT1G20970	N/A	calponin-like domain protein	3.83859	1.04221	-1.19284
AT1G21070	URGT2	Nucleotide-sugar transporter family protein	1.39554	0.321824	-1.33253
AT1G23205	N/A	Plant invertase/pectin methylesterase inhibitor superfamily protein	20.9677	2.50592	-2.35831
AT1G23480	ATCSLA3, ATCSLA03, CSLA3	cellulose synthase-like A3	1.16453	0.238712	-1.49918
AT1G25260	N/A	Ribosomal protein L10 family protein	10.2114	3.04923	-1.04949
AT1G26208	N/A	Potential natural antisense gene	13.7212	4.03978	-1.07969
AT1G26210	ATSOFL1	SOB five-like 1	33.3897	9.27733	-1.16563
AT1G26770	ATEXPA10, EXP10, ATEXP10	expansin A10	41.6796	8.68397	-1.58157
AT1G26945	KDR	basic helix-loop-helix (bHLH) DNA-binding superfamily protein	8.84189	2.48565	-1.12154
AT1G28560	SRD2	snRNA activating complex family protein	4.09569	1.22607	-1.03974
AT1G29170	WAVE2	SCAR family protein	4.92139	1.47539	-1.05029
AT1G29510	SAUR68	SAUR-like auxin-responsive protein family	6.43616	1.9114	-1.02873
AT1G30290	N/A	Tetratricopeptide repeat (TPR)-like superfamily protein	1.97713	0.552656	-1.12066
AT1G30320	N/A	Remorin family protein	5.1863	1.08026	-1.55422
AT1G30520	AAE14	acyl-activating enzyme 14	2.9388	0.876901	-1.03523
AT1G30610	EMB2279, EMB88	Pentatricopeptide repeat protein	2.18637	0.536005	-1.3186
AT1G30690	PATL4	Sec14p-like phosphatidylinositol transfer family protein	22.4888	6.58272	-1.09219
AT1G30820	CTPS1	Cytidine triphosphate synthase	1.26723	0.107902	-2.63668
AT1G31360	ATRECQ2, MED34, RECQL2	Encodes a (d)NTP-dependent 3'->5' DNA helicase	1.83001	0.506419	-1.12942
AT1G33340	PICALM8	ENTH/ANTH/VHS superfamily protein	1.0869	0.194051	-1.59229
AT1G35115	N/A	transposable_element_gene	4.99917	1.1684	-1.40528
AT1G36370	MSA1, SHM7	Encodes a nuclear localised protein MSA1 (MORE SULPHUR ACCUMULATION1)	34.3945	10.1161	-1.0866
AT1G44780	N/A	translation initiation factor	1.52652	0.422435	-1.09781
AT1G47900	N/A	filament-like protein (DUF869)	3.26514	0.710223	-1.49918
AT1G52040	ATMBP, MBP1	Encodes myrosinase-binding protein expressed in flowers	15.2729	3.27929	-1.53209
AT1G52570	PLDALPHA2	member of C2-PLD subfamily	1.01789	0.28168	-1.09781
AT1G52690	LEA7	Late embryogenesis abundant protein (LEA) family protein	29.0755	0.121221	-6.64757
AT1G53460	N/A	craniofacial development protein	4.63919	1.31914	-1.10063
AT1G53470	MSL4	mechanosensitive channel of small conductance-like 4	1.44355	0.404529	-1.10686
AT1G53520	AtFAP3	Chalcone-flavanone isomerase family protein	3.37554	0.494531	-1.96384
AT1G54380	N/A	spliceosome protein-like protein	2.34158	0.59814	-1.24138
AT1G54460	N/A	TPX2 (targeting protein for Xklp2) protein family	2.31022	0.547979	-1.327
AT1G54680	N/A	translation initiation factor 3 subunit I	3.34771	0.971973	-1.04398
AT1G55330	ATAGP21	arabinogalactan protein 21	24.9109	6.26689	-1.29273
AT1G55490	LEN1, CPN60B	chaperonin 60 beta	42.7112	12.0532	-1.14675
AT1G55690	N/A	Sec14p-like phosphatidylinositol transfer family protein	4.21042	1.20399	-1.11286
AT1G56110	NOP56	NOP56-like pre RNA processing ribonucleoprotein	8.87225	2.46273	-1.15976
AT1G59740	NPF4.3, AtNPF4.3	Major facilitator superfamily protein	1.78544	0.474321	-1.17725
AT1G60560	N/A	SWIM zinc finger family protein	2.47028	0.529239	-1.49918
AT1G60590	N/A	Pectin lyase-like superfamily protein	21.5646	4.21241	-1.67216
AT1G60640	N/A	stress response protein	7.53549	1.27712	-1.8471
AT1G62310	N/A	transcription factor jumonji (jmjC) domain-containing protein	1.94334	0.398357	-1.55311
AT1G62510	N/A	Bifunctional inhibitor/lipid-transfer protein/seed storage 2S albumin superfamily protein	28.5516	6.95815	-1.35014
AT1G62520	N/A	sulfated surface-like glycoprotein	3.39064	0.77988	-1.37519
AT1G62710	BETAVPE	beta vacuolar processing enzyme	7.21301	1.77774	-1.32489
AT1G63240	N/A	hypothetical protein	3.89309	1.11209	-1.1051
AT1G63490	N/A	transcription factor jumonji (jmjC) domain-containing protein	1.19671	0.316767	-1.19284
AT1G64330	N/A	myosin heavy chain-like protein	5.78685	1.77787	-1.01124
AT1G64580	N/A	Pentatricopeptide repeat (PPR) superfamily protein	1.29464	0.303147	-1.32021
AT1G65010	N/A	WEB family protein (DUF827)	8.38903	2.05939	-1.34331
AT1G66390	PAP2, ATMYB90	myb domain protein 90	28.392	7.87048	-1.16733
AT1G66760	N/A	MATE efflux family protein	4.27651	0.306302	-3.01014
AT1G66840	WEB2, PMI2	PLASTID MOVEMENT IMPAIRED protein (DUF827)	20.7807	5.87843	-1.14088
AT1G68725	ATAGP19	little nuclei3	1.5534	0.214937	-1.8211
AT1G68790	CRWN3, LINC3	Member of small gene family in Arabidopsis containing 4 members (LNC1-4 or CRWN 1-4) with redundant functions in protection from oxidative damage, control of nuclear morphology and degradation of ABI5	7.00759	1.80699	-1.27018
AT1G68990	MGP3	MGP3 (male gametophyte-defective 3) belongs to a small family of nuclear-encoded Phage type RNA polymerases (RPOTs) involved in the transcription of mitochondrial genes in Arabidopsis thaliana. Mutation in MGP 3 significantly retarded pollen tube growth and caused defective embryo development.	1.68861	0.511098	-1.01855
AT1G69040	ACR4	ACT-domain containing protein involved in feedback regulation of amino acid metabolism	3.6807	0.717067	-1.63097
AT1G72050	TFIIIA	Encodes a transcriptional factor TFIIIA required for transcription of 5S rRNA gene	9.92946	2.81023	-1.13298
AT1G72440	EDA25, SWA2	Encodes SLOW WALKER2 (SWA2), a NOC1/Mak21 homologue. Essential for coordinated cell cycle progression during female gametophyte development	2.5996	0.666552	-1.26066
AT1G72970	EDA17, HTH	Glucose-methanol-choline (GMC) oxidoreductase family protein	3.08232	0.572798	-1.70081
AT1G73400	N/A	Pentatricopeptide repeat (PPR) superfamily protein	1.78444	0.532998	-1.00732
AT1G74870	N/A	RING/U-box superfamily protein	1.02788	0.131282	-1.93214
AT1G74890	ARR15	Encodes a nuclear response regulator that acts as a negative regulator in cytokinin-mediated signal transduction	5.76148	0.258547	-3.40607
AT1G75780	TUB1	beta tubulin gene downregulated by phytochrome A (phyA)-mediated far-red light high-irradiance and the phytochrome B (phyB)-mediated red light high-irradiance responses	4.15109	0.991709	-1.35233
AT1G77030	N/A	putative DEAD-box ATP-dependent RNA helicase 29	1.96558	0.505082	-1.24254
AT1G77550	N/A	tubulin-tyrosine ligase	1.43067	0.267119	-1.66267
AT1G77580	VETH3	filament-like protein (DUF869)	4.65302	0.845607	-1.76221
AT1G78970	ATLUP1, LUP1	Lupeol synthase. Converts oxidosqualene to multiple triterpene alcohols and a triterpene diols.	2.07802	0.614708	-1.04761
AT1G79150	ATNOC3, NOC3	binding protein	1.51976	0.332539	-1.45027
AT1G79460	ATKS, ATKS1, GA2, KS, KS1	Encodes for a protein with ent-kaurene synthase B activity which catalyzes the second step in the cyclization of GGPP to ent-kaurene in the gibberellins biosynthetic pathway	5.29294	1.49588	-1.13208
AT1G79530	GAPCP-1	Encodes one of the chloroplast/plastid localized GAPDH isoforms (GAPCp1/At1g79530 and GAPCp2/At1g16300). gapcp double mutants display a drastic phenotype of arrested root development, dwarfism and sterility. GAPCps are important for the synthesis of serine in roots.	1.77328	0.460051	-1.19962
AT1G80420	ATXRCC1, XRCC1	Encodes a component of plant break excision repair and functions at several stages during active DNA demethylation in Arabidopsis	1.52263	0.442079	-1.04398
AT1G80810	ATPDS5D, PDS5D, SL2	One of 5 PO76/PDS5 cohesion cofactor orthologs of Arabidopsis	3.93428	1.03899	-1.22164
AT1G80870	N/A	Protein kinase superfamily protein	6.89483	1.85451	-1.20438
AT2G01740	N/A	Tetratricopeptide repeat (TPR)-like superfamily protein	1.38142	0.159283	-2.207
AT2G01750	ATMAP70-3, MAP70-3	Encodes a microtubule associated protein (MAP70-3)	1.61235	0.3661	-1.39357
AT2G01830	AHK4, ATCRE1, CRE1, WOL, WOL1	Histidine kinase: cytokinin-binding receptor that transduces cytokinin signals across the plasma membrane	1.33583	0.205369	-1.94543
AT2G02170	N/A	Remorin family protein	1.95324	0.250676	-2.13661
AT2G03090	ATEXP15, ATEXPA15, EXP15, EXPA15	member of Alpha-Expansin Gene Family	3.38234	0.906438	-1.17725
AT2G05160	N/A	CCCH-type zinc fingerfamily protein with RNA-binding domain-containing protein	1.0321	0.219701	-1.44574
AT2G06850	EXGT-A1, EXT, XTH4	endoxyloglucan transferase (EXGT-A1) gene	76.0691	16.047	-1.56561
AT2G10940	N/A	Bifunctional inhibitor/lipid-transfer protein/seed storage 2S albumin superfamily protein	747.106	191.429	-1.28812
AT2G14520	N/A	CBS domain protein (DUF21)	1.74475	0.334263	-1.58324
AT2G17780	MCA2	Encodes a mechanosensitive channel candidate MCA2	1.29624	0.17218	-2.04232
AT2G18300	HBI1	basic helix-loop-helix (bHLH) DNA-binding superfamily protein	2.1304	0.460133	-1.46482
AT2G20240	TRM17	GPI-anchored adhesin-like protein, putative (DUF3741)	1.19745	0.347669	-1.04398
AT2G21140	ATPRP2, PRP2	Proline-rich protein expressed in expanding leaves, stems, flowers, and siliques	8.90552	1.90385	-1.52405
AT2G21440	N/A	RNA-binding (RRM/RBD/RNP motifs) family protein	3.16902	0.852374	-1.19752
AT2G21590	APL4	Encodes the large subunit of ADP-glucose pyrophosphorylase, the enzyme which catalyzes the first and limiting step in starch biosynthesis	12.59	1.12426	-2.78171
AT2G21820	N/A	seed maturation protein	3.72945	0.294872	-2.45027
AT2G22410	SLO1	SLOW GROWTH 1	1.13507	0.21746	-1.58324
AT2G23360	N/A	filament-like protein (DUF869)	1.63558	0.240162	-1.99925
AT2G23590	ATMES8, MES8	Encodes a protein shown to have carboxylesterase activity in vitro	2.26096	0.320859	-1.91421
AT2G24120	PDE319, SCA3, SCABRA 3	DNA/RNA polymerases superfamily protein	2.9002	0.795341	-1.17079
AT2G24230	N/A	Leucine-rich repeat protein kinase family protein	1.62995	0.375135	-1.39024
AT2G24650	N/A	B3 domain-containing protein REM13	2.68096	0.682208	-1.27091
AT2G24990	N/A	Serine/threonine-protein kinase Rio1	6.54227	2.00102	-1.01645
AT2G25480	N/A	TPX2 (targeting protein for Xklp2) protein family	10.0799	2.76609	-1.17725
AT2G26010	PDF1.3	Predicted to encode a PR (pathogenesis-related) protein	28.6191	0	-7.37692
AT2G26020	PDF1.2B	Predicted to encode a PR (pathogenesis-related) protein	97.4052	2.34391	-4.58794
AT2G28140	N/A	enabled-like protein (DUF1635)	2.32889	0.448329	-1.56191
AT2G29300	N/A	NAD(P)-binding Rossmann-fold superfamily protein	3.94856	1.02579	-1.22164
AT2G29490	ATGSTU1, GST19, GSTU1	Encodes glutathione transferase belonging to the tau class of GSTs	3.27795	0.693669	-1.47842
AT2G30500	NET4B	Kinase interacting (KIP1-like) family protein	5.31847	1.42718	-1.19916
AT2G31150	N/A	ATP binding / ATPase	2.92599	0.652992	-1.44259
AT2G32230	PRORP1	Encodes a protein-only RNase P that is involved in the 5? cleavage of the precursor tRNAs and is able to cleave tRNA-like structures involved in the maturation of plant mitochondrial mRNAs	11.1787	3.36218	-1.04851
AT2G32340	N/A	TraB family protein	1.11635	0.170443	-1.76221
AT2G33435	N/A	RNA-binding (RRM/RBD/RNP motifs) family protein	2.53549	0.670756	-1.21377
AT2G33440	N/A	N/A	3.81987	1.13538	-1.03854
AT2G34300	N/A	S-adenosyl-L-methionine-dependent methyltransferases superfamily protein	3.45976	0.846763	-1.32925
AT2G34357	N/A	ARM repeat superfamily protein	5.48754	1.69221	-1.01332
AT2G34620	MTERF10	Mitochondrial transcription termination factor family member	15.8477	4.77944	-1.0417
AT2G34640	HEMERA, HMR, PTAC12, TAC12	Present in transcriptionally active plastid chromosomes.	5.69702	1.57654	-1.15847
AT2G36740	SWC2	DNA binding protein SWC2	2.74259	0.545767	-1.58164
AT2G36885	N/A	translation initiation factor	3.88791	1.15866	-1.0216
AT2G37870	N/A	Bifunctional inhibitor/lipid-transfer protein/seed storage 2S albumin superfamily protein	19.5761	1.02742	-3.45647
AT2G39030	NATA1	Acyl-CoA N-acyltransferases (NAT) superfamily protein	15.6047	1.31605	-2.83717
AT2G39681	TAS2	Trans-acting siRNA primary transcript. RDR6-dependent trans-acting siRNA-generating locus.	6.35934	1.6563	-1.23089
AT2G40360	AtPEIP1, AtPEP1	Transducin/WD40 repeat-like superfamily protein	7.08248	1.73519	-1.33952
AT2G40430	N/A	Nop53 protein	10.9141	2.5822	-1.38991
AT2G41310	ATRR3, ARR8	response regulator 3	7.58115	1.4084	-1.72745
AT2G41340	RPB5D	RNA polymerase II fifth largest subunit, D	1.62293	0.224556	-1.8211
AT2G43110	N/A	U3 containing 90S pre-ribosomal complex subunit	10.4637	2.22521	-1.52775
AT2G43650	EMB2777	Sas10/U3 ribonucleoprotein (Utp) family protein	6.75459	1.68171	-1.31475
AT2G44860	N/A	Ribosomal protein L24e family protein	8.51903	2.37308	-1.13977
AT2G45900	TRM13	Phosphatidylinositol N-acetyglucosaminlytransferase subunit P-like protein	1.94472	0.0247431	-4.63668
AT2G47750	GH3.9	putative indole-3-acetic acid-amido synthetase GH3.9	1.48078	0.397359	-1.15587
AT2G47770	ATTSPO	TSPO(outer membrane tryptophan-rich sensory protein)-like protein	15.5608	1.74296	-2.44457
AT3G01160	N/A	pre-rRNA-processing ESF1-like protein	5.24197	1.34447	-1.26763
AT3G02480	N/A	Late embryogenesis abundant protein (LEA) family protein	26.7054	0.119197	-6.13725
AT3G03830	SAUR28	SAUR-like auxin-responsive protein family	2.20207	0.317936	-1.76221
AT3G03840	SAUR27	SAUR-like auxin-responsive protein family	3.4583	0.883399	-1.20473
AT3G03850	SAUR26	SAUR-like auxin-responsive protein family	2.60521	0.339266	-1.9846
AT3G04450	N/A	Homeodomain-like superfamily protein	2.71463	0.812128	-1.03041
AT3G04720	PR-4, AtPR4	pathogenesis-related 4	73.8243	21.1008	-1.12736
AT3G04770	RPSAb	40s ribosomal protein SA B	2.15597	0.176777	-2.63668
AT3G05370	AtRLP31	receptor like protein 31	2.09051	0.613118	-1.05989
AT3G05400	N/A	Major facilitator superfamily protein	3.08615	0.738621	-1.34075
AT3G06880	N/A	Transducin/WD40 repeat-like superfamily protein	1.23672	0.117338	-2.58324
AT3G07050	NSN1	GTP-binding family protein	5.29932	1.56812	-1.06122
AT3G07280	N/A	pseudogene of unknown protein	2.84534	0.839884	-1.05526
AT3G07610	IBM1	Transcription factor jumonji (jmjC) domain-containing protein	3.76875	1.16808	-1.00037
AT3G07930	N/A	DNA glycosylase superfamily protein	2.8714	0.834733	-1.06622
AT3G09150	ATHY2, GUN3	phytochromobilin:ferredoxin oxidoreductase, chloroplast / phytochromobilin synthase (HY2)	4.01627	1.19692	-1.04075
AT3G09670	N/A	Tudor/PWWP/MBT superfamily protein	2.33732	0.641461	-1.15379
AT3G10550	AtMTM1	Myotubularin-like phosphatases II superfamily	1.01561	0.276442	-1.13144
AT3G11720	N/A	Polyketide cyclase/dehydrase and lipid transport superfamily protein	3.76181	0.919663	-1.32535
AT3G12020	N/A	P-loop containing nucleoside triphosphate hydrolases superfamily protein	4.52858	1.14535	-1.29273
AT3G12500	ATHCHIB, PR3, PR-3, CHI-B	basic chitinase	5.10525	1.13972	-1.44028
AT3G12520	SULTR4;2	sulfate transporter 4;2	3.68585	1.10398	-1.04051
AT3G12550	FDM3	XH/XS domain-containing protein	1.27439	0.213735	-1.78391
AT3G13226	N/A	regulatory protein RecX family protein	5.0746	1.4043	-1.1477
AT3G13403	N/A	Defensin-like (DEFL) family protein	6.39105	0.307582	-2.76221
AT3G13404	N/A	hypothetical protein	1.50088	0	-3.08414
AT3G14395	N/A	hypothetical protein	5.44907	0.478705	-2.59229
AT3G14570	atgsl4, GSL4, ATGSL04	glucan synthase-like 4	1.28802	0.378993	-1.06387
AT3G14590	NTMC2T6.2	Calcium-dependent lipid-binding (CaLB domain) family protein	1.00435	0.156033	-1.8653
AT3G14940	ATPPC3	phosphoenolpyruvate carboxylase 3	1.06504	0.29069	-1.13877
AT3G15590	N/A	Tetratricopeptide repeat (TPR)-like superfamily protein	2.04643	0.522746	-1.24138
AT3G16000	MFP1	MAR binding filament-like protein 1	17.6285	4.6621	-1.2377
AT3G16240	AQP1, TIP2;1, ATTIP2;1	delta tonoplast integral protein	258.808	72.3562	-1.1618
AT3G16370	N/A	GDSL-like Lipase/Acylhydrolase superfamily protein	83.959	23.7276	-1.14533
AT3G16670	N/A	Pollen Ole e 1 allergen and extensin family protein	14.2651	2.86461	-1.61148
AT3G17110	N/A	pseudogene of glycine-rich protein	1.06819	0.124463	-1.91421
AT3G17520	N/A	Late embryogenesis abundant protein (LEA) family protein	18.2764	0.643022	-4.04937
AT3G17750	N/A	Protein kinase superfamily protein	6.95273	2.16198	-1.00252
AT3G17998	N/A	N/A	5.26255	1.51232	-1.10325
AT3G18000	NMT1, PEAMT	S-adenosyl-L-methionine-dependent methyltransferases superfamily protein	5.2598	1.51153	-1.10325
AT3G18100	AtMYB4R1	myb domain protein 4r1	1.88511	0.405742	-1.486
AT3G18290	EMB2454	zinc finger protein-like protein	26.738	8.35405	-1.00064
AT3G18640	N/A	Zinc finger C-x8-C-x5-C-x3-H type family protein	6.68482	1.95621	-1.08517
AT3G19370	N/A	filament-like protein (DUF869)	5.63754	1.71175	-1.03025
AT3G20070	TITAN9, TTN9	Encodes a plant-specific protein of unknown function	3.26871	0.753792	-1.38484
AT3G20540	POLIB	Encodes an organellar DNA polymerase I that is also involved in double strand break repair	3.64775	0.998098	-1.17725
AT3G21430	ALY3, ATALY3	DNA binding protein	1.44829	0.429414	-1.04323
AT3G21460	ROXY3	Encodes a member of the CC-type glutaredoxin (ROXY) family that has been shown to interact with the transcription factor TGA2 and suppress ORA59 promoter activity.	3.02711	0	-4.3867
AT3G21480	N/A	BRCT domain-containing DNA repair protein	1.20251	0.324654	-1.15997
AT3G22410	N/A	Sec14p-like phosphatidylinositol transfer family protein	1.79548	0.532353	-1.01014
AT3G22470	PPR3	Pentatricopeptide repeat (PPR) superfamily protein	1.16305	0.289009	-1.23614
AT3G23070	ATCFM3A, CFM3A	Encodes a CRM domain protein CFM3a, involved in group IIB intron splicing in chloroplasts	6.04996	1.49433	-1.32749
AT3G23910	N/A	reverse transcriptase-like protein	7.57931	2.16734	-1.11286
AT3G24080	N/A	KRR1 family protein	14.9187	4.21886	-1.13988
AT3G26290	CYP71B26	putative cytochrome P450	22.5056	6.20322	-1.17725
AT3G26540	N/A	RGFR3 is a leucine-­rich repeat receptor kinase that, together with RGFR1 and RGFR2, binds ROOT GROWTH FACTORS and is required for establishing the gradient of PLETHORA1 and PLETHORA2 essential for proper root growth and development.	1.17253	0.330837	-1.07033
AT3G26850	N/A	histone-lysine N-methyltransferase	2.44972	0.71359	-1.05172
AT3G26932	DRB3	dsRNA-binding protein 3	3.17331	0.830251	-1.21678
AT3G27870	N/A	ATPase E1-E2 type family protein / haloacid dehalogenase-like hydrolase family protein	2.41277	0.641574	-1.20967
AT3G28030	UVH3, UVR1	Required for repair of pyrimidine-pyrimidinone (6-4) dimers	1.37563	0.389531	-1.11215
AT3G28740	CYP81D11	Encodes a member of the cytochrome p450 family	2.39175	0.636735	-1.17725
AT3G29320	PHS1	Encodes a plastidic alpha-glucan phosphorylase.	50.4631	14.4906	-1.12267
AT3G29590	AT5MAT	At3g29590 (At5MAT) encodes a malonyl-CoA:anthocyanidin 5-O-glucoside-6"-O-malonyltransferase that is coordinately expressed with a epistatic 5-O-anthocyanidin glucosyltransferase (At4g14090). The enzyme is involved in the malonylation of anthocyanins in Arabidopsis.	9.8132	2.22006	-1.44765
AT3G29760	N/A	Haloacid dehalogenase-like hydrolase (HAD) superfamily protein	1.81766	0.546115	-1.00507
AT3G43590	N/A	zinc knuckle (CCHC-type) family protein	9.27066	2.81948	-1.03167
AT3G44600	ATCYP71, CYP71	Cyclophilin71 is a WD40 domain cyclophilin, which functions in gene repression, organogenesis and meristem development. CYP71 physically interacts with histone H3.	1.80047	0.537432	-1.02524
AT3G44805	N/A	TRAF-like superfamily protein	1.35923	0.143291	-2.05172
AT3G44850	N/A	Protein kinase superfamily protein	2.98232	0.900324	-1.01375
AT3G45680	NPF2.3	Major facilitator superfamily protein	1.74069	0.51765	-1.01678
AT3G45850	N/A	P-loop containing nucleoside triphosphate hydrolases superfamily protein	3.06544	0.742716	-1.34717
AT3G46130	ATMYB48, ATMYB48-1, ATMYB48-2, ATMYB48-3, MYB48	Encodes a putative transcription factor (MYB48) that functions to regulate flavonol biosynthesis primarily in cotyledons	8.40653	2.2591	-1.19393
AT3G46210	N/A	Ribosomal protein S5 domain 2-like superfamily protein	2.83565	0.794644	-1.10686
AT3G47630	N/A	translocator assembly/maintenance protein	3.60554	1.07954	-1.0323
AT3G48100	ARR5, ATRR2, IBC6, RR5	Encodes a transcription repressor that mediates a negative feedback loop in cytokinin signalling. ARR5 expression is upregulated by Class I KNOX genes. Arr5 protein is stabilized by cytokinin in a two-component phosphorelay.	3.23739	0.895883	-1.13144
AT3G48670	IDN2, RDM12	Encodes IDN2 (INVOLVED IN DE NOVO 2), a double-stranded RNA-binding protein involved in de novo methylation and small interfering RNA (siRNA)-mediated maintenance methylation.	4.10982	0.874855	-1.52706
AT3G48710	N/A	DEK domain-containing chromatin associated protein	7.59093	2.35146	-1.00078
AT3G49080	RPS9M	Mitochondrial ribosomal protein, similar to RPS9 from E.coli. Loss of function results in gametophyte lethality, particularly the megagametophyte.	5.91287	1.78502	-1.03351
AT3G49140	N/A	Pentatricopeptide repeat (PPR) superfamily protein	5.48613	1.27697	-1.40188
AT3G49650	N/A	P-loop containing nucleoside triphosphate hydrolases superfamily protein	1.54667	0.463679	-1.02227
AT3G49730	N/A	Tetratricopeptide repeat (TPR)-like superfamily protein	2.24472	0.670038	-1.02524
AT3G50700	ATIDD2, IDD2	zinc finger protein, similar to maize Indeterminate1 (ID1)	1.46441	0.425178	-1.04398
AT3G50980	XERO1	dehydrin xero 1	3.77732	0.836238	-1.39024
AT3G51530	N/A	F-box/RNI-like/FBD-like domains-containing protein	2.05622	0.569017	-1.11915
AT3G53170	N/A	LOW protein: PPR containing protein	1.07776	0.198833	-1.57935
AT3G53350	MIDD1, RIP3, RIP4	Encodes RIP3 (ROP interactive partner 3), a microtubule-binding protein that is anchored to the plasma membrane domains and promotes local microtubule disassembly, forming as specific pattern of secondary walls in xylem vessel cells. Localized at microtubules and interacts with the plant-specific kinesin AtKinesin-13A.	2.5094	0.678277	-1.16076
AT3G53980	N/A	Bifunctional inhibitor/lipid-transfer protein/seed storage 2S albumin superfamily protein	17.4778	1.35606	-2.92544
AT3G54510	N/A	Early-responsive to dehydration stress protein (ERD4)	1.20148	0.34321	-1.06707
AT3G54720	AMP1, ATAMP1, COP2, HPT, MFO1, PT	Encodes glutamate carboxypeptidase. Various alleles show-increased cotyledon number and rate of leaf initiation, show transformation of leaves to cotyledons, altered flowering time and photomorphogenesis and an increased level of cytokinin biosynthesis. Involved in ethylene enhanced hypocotyl elongation in the light. Strong genetic interaction between TGH and AMP1.	3.69309	1.10422	-1.0435
AT3G55340	PHIP1	Plant-specific protein. Interacts with phragmoplastin, Rop1 and Rop2. Involved in cell plate formation.	3.87554	1.02016	-1.22164
AT3G55690	N/A	hypothetical protein	2.0178	0.515434	-1.20473
AT3G56120	ATTRM5A, TRM5A	S-adenosyl-L-methionine-dependent methyltransferases superfamily protein	5.69325	1.61508	-1.12066
AT3G56275	N/A	pseudogene of expressed protein	13.1794	3.33453	-1.27913
AT3G56330	ATTRM1C, TRM1C	N2,N2-dimethylguanosine tRNA methyltransferase	1.58697	0.23422	-1.89346
AT3G57010	N/A	Calcium-dependent phosphotriesterase superfamily protein	1.12134	0.182535	-1.72157
AT3G57520	ATSIP2, RS2, SIP2	SIP2 encodes a raffinose-specific alpha-galactosidase that catalyzes the breakdown of raffinose into alpha-galatose and sucrose. This enzyme may function in unloading raffinose from the phloem as part of sink metabolism. Although it was originally predicted to act as a raffinose synthase (RS), that activity was not observed for recombinant SIP2.	17.8969	2.69438	-2.04656
AT3G57780	N/A	nucleolar-like protein	1.14552	0.239246	-1.4727
AT3G57920	SPL15	Encodes a putative transcriptional regulator that is involved in the vegetative to reproductive phase transition. Expression is regulated by MIR156b.	1.61517	0.388666	-1.27241
AT3G57970	N/A	Emsy N Terminus (ENT)/ plant Tudor-like domains-containing protein	2.21603	0.445994	-1.49918
AT3G58130	N/A	N-acetylglucosaminylphosphatidylinositol de-N-acetylase family protein	3.48728	0.884616	-1.2536
AT3G58430	N/A	MATH domain/coiled-coil protein	1.13623	0.132391	-2.14072
AT3G58930	N/A	F-box/RNI-like superfamily protein	1.14991	0.177608	-1.82932
AT3G59140	ABCC10, ATMRP14, MRP14	member of MRP subfamily	6.31873	1.81157	-1.11915
AT3G59670	N/A	elongation factor	4.37831	1.27675	-1.08029
AT3G61780	EMB1703	embryo defective 1703	2.19771	0.492899	-1.44403
AT3G61800	N/A	ENTH/VHS protein	2.21295	0.618577	-1.12066
AT3G61950	MYC67	MYC-type transcription factor which interacts with ICE1 and negatively regulates cold-responsive genes and cold tolerance.	5.06552	1.07829	-1.51767
AT3G62390	TBL6	Encodes a member of the TBL (TRICHOME BIREFRINGENCE-LIKE) gene family containing a plant-specific DUF231 (domain of unknown function) domain.	2.51418	0.703396	-1.11585
AT3G62930	GRXS6, ROXY17	Encodes a member of the CC-type glutaredoxin (ROXY) family that has been shown to interact with the transcription factor TGA2 and suppress ORA59 promoter activity	3.283	0	-4.26471
AT3G66652	N/A	fip1 motif-containing protein	2.30237	0.288834	-2.24573
AT4G01460	N/A	basic helix-loop-helix (bHLH) DNA-binding superfamily protein	2.31371	0.301305	-2.11585
AT4G01550	ANAC069, NAC069, NTL13, NTM2	Encodes a plasma-membrane bound NAC transcription factor, whose controlled proteolytic activation allows it to enter the nucleus	3.21795	0.94987	-1.05172
AT4G01570	N/A	Tetratricopeptide repeat (TPR)-like superfamily protein	3.56405	1.08382	-1.02052
AT4G03180	N/A	rRNA-processing protein	9.8722	2.71861	-1.16331
AT4G04223	N/A	other_RNA	5.30563	0.947243	-1.6951
AT4G05410	YAO	Encodes a nucleolar protein with seven WD40-repeats that plays a role in embryo sac development and is critical for the correct positioning of the division plane of zygote and the apical cell lineage in Arabidopsis.	3.65522	0.948725	-1.23779
AT4G08570	HIPP24	Heavy metal transport/detoxification superfamily protein	12.9848	3.48292	-1.207
AT4G09820	ATTT8, BHLH42,TT8	TT8 is a regulation factor that acts in a concerted action with TT1, PAP1 and TTG1 on the regulation of flavonoid pathways, namely proanthocyanidin and anthocyanin biosynthesis.	1.08147	0.145988	-1.9846
AT4G11970	N/A	YTH family protein	2.24252	0.572836	-1.24138
AT4G12120	ATSEC1B, SEC1B	member of KEULE Gene Family	1.36763	0.311676	-1.37888
AT4G12420	SKU5	Encodes a protein of unknown function involved in directed root tip growth.	6.41028	1.78952	-1.15216
AT4G12700	N/A	calcium ion-binding protein	5.50788	1.57247	-1.11368
AT4G13495	N/A	other_RNA	82.0367	24.2429	-1.08027
AT4G14510	ATCFM3B, CFM3B	Encodes a CRM domain protein CFM3b. Homolog of CFM3a (AT3G23070). CFM3a is shown to function in the splicing of group IIB introns in chloroplasts.	3.53578	0.910191	-1.25971
AT4G14760	NET1B	kinase interacting (KIP1-like) family protein	7.92931	2.05572	-1.26595
AT4G15660	GRXS8, ROXY15	Encodes a member of the CC-type glutaredoxin (ROXY) family.	2.48929	0.105979	-2.93214
AT4G15680	GRXS4, ROXY13	Encodes a member of the CC-type glutaredoxin (ROXY) family	1.95201	0	-3.93214
AT4G15810	N/A	P-loop containing nucleoside triphosphate hydrolases superfamily protein	8.2775	2.0771	-1.30806
AT4G15910	ATDI21, DI21	encodes a gene whose transcript level in root and leaves increases to progressive drought stress. The transcript level is also affected by changes of endogenous or exogenous abscisic acid level. It appears to be a member of plant-specific gene family that includes late embryo-abundant and zinc- IAA-induced proteins in other plants. The mRNA is cell-to-cell mobile.	2.54472	0.48288	-1.53982
AT4G16008	N/A	hypothetical protein	3.68109	0.86195	-1.32021
AT4G16260	N/A	Encodes a putative beta-1,3-endoglucanase that interacts with the 30C02 cyst nematode effector. May play a role in host defense.	5.69468	0.772694	-2.14072
AT4G16515	CLEL 6, RGF6	Encodes a root meristem growth factor (RGF). Belongs to a family of functionally redundant homologous peptides that are secreted, tyrosine-sulfated, and expressed mainly in the stem cell area and the innermost layer of central columella cells. RGFs are required for maintenance of the root stem cell niche and transit amplifying cell proliferation. Members of this family include: At5g60810 (RGF1), …	5.87781	1.5741	-1.15453
AT4G18240	ATSS4, SS4, SSIV	Encodes a starch synthase. In Arabidopsis leaves, the catalytic C-terminal region of STARCH SYNTHASE 4 promotes starch granule initiation while its non-catalytic N-terminal region determines starch granules morphology.	10.8805	3.16859	-1.09835
AT4G18600	SCARL, WAVE5	Encodes a member of the SCAR family.These proteins are part of a complex (WAVE) complex.The SCAR subunit activates the ARP2/3 complex which in turn act as a nucleator for actin filaments.	1.53229	0.391413	-1.2684
AT4G18640	MDIS2, MRH1	Required for root hair elongation during tip growth. The mRNA is cell-to-cell mobile.	1.08157	0.31801	-1.02969
AT4G18970	N/A	GDSL-motif esterase/acyltransferase/lipase. Enzyme group with broad substrate specificity that may catalyze acyltransfer or hydrolase reactions with lipid and non-lipid substrates.	5.96504	0.514899	-2.78211
AT4G19100	PAM68	PAM68-like protein (DUF3464)	14.4412	3.99631	-1.15629
AT4G19610	N/A	nucleotide/nucleic acid binding protein	4.54338	1.40741	-1.00078
AT4G20820	ATBBE18	FAD-binding Berberine family protein	5.20084	0.76982	-2.02691
AT4G21100	DDB1B	One of two closely related genes similar to a damaged DNA binding protein originally described in mammals. May form a complex with DET1 to regulate photomorphogenesis. Loss of function mutations are lethal. The DDB1b protein binds with a number of DWD-containing proteins and may form part of a CUL4-based E3 ubiquitin ligase.	1.32502	0.374156	-1.10616
AT4G21430	B160	protein B160	1.25383	0.323207	-1.21678
AT4G21440	ATM4, ATMYB102, MYB102	Encodes a MYB transcription factor involved in wounding and osmotic stress response. Member of the R2R3 factor gene family.	3.64427	1.07837	-1.04232
AT4G21705	N/A	Tetratricopeptide repeat (TPR)-like superfamily protein	2.5589	0.536683	-1.51428
AT4G23750	CRF2, TMO3	encodes a member of the ERF (ethylene response factor) subfamily B-5 of ERF/AP2 transcription factor family. The protein contains one AP2 domain. There are 7 members in this subfamily. Monopteros target gene. CRF proteins relocalize to the nucleus in response to cytokinin.	7.60498	1.89992	-1.30778
AT4G24800	ECIP1, MRF3	MA3 domain-containing protein	2.12719	0.601937	-1.11405
AT4G25730	ATTRM7B, TRM7B	FtsJ-like methyltransferase family protein	6.61627	1.86492	-1.13958
AT4G25990	CIL	chloroplast import apparatus CIA2-like. CIA2 is a transcription factor which upregulates chloroplast translocon genes	1.01479	0.181176	-1.59229
AT4G26190	N/A	Haloacid dehalogenase-like hydrolase (HAD) superfamily protein	5.13716	1.21635	-1.38814
AT4G26255	N/A	other_RNA	19.4665	5.86872	-1.04588
AT4G28780	N/A	GDSL-motif esterase/acyltransferase/lipase. Enzyme group with broad substrate specificity that may catalyze acyltransfer or hydrolase reactions with lipid and non-lipid substrates.	7.12104	1.21788	-1.83816
AT4G29020	N/A	glycine-rich protein	5.85508	0.668155	-2.33253
AT4G29360	N/A	O-Glycosyl hydrolases family 17 protein	1.18721	0.334978	-1.07033
AT4G29410	N/A	Ribosomal L28e protein family	7.84233	1.66068	-1.51167
AT4G29910	ATORC5, EMB2798, ORC5	Origin Recognition Complex subunit 5. Involved in the initiation of DNA replication. Interacts strongly with all ORC subunits.	1.57989	0.333107	-1.47681
AT4G29940	PRHA	Homeodomain protein (PRHA). Expression of the gene differs in various vegetative and floral plant tissues and is positively influenced by the phytohormone auxin. It is often associated with regions of developing vascular tissue. The prha promoter is highly responsive to the synthetic auxin, naphthalene acetic acid, in transient assays using tobacco protoplasts. The PRHA protein has the capacity t…	1.10081	0.323667	-1.02969
AT4G30610	BRS1, SCPL24	Encodes a secreted glycosylated serine carboxypeptidase with broad substrate preference that is involved in brassinosteroid signalling via BRI1. It is proteolytically processed in vivo by a separate as yet unidentified protease.	21.7034	4.93685	-1.45278
AT4G30620	STCL	Homolog of STIC2, recent duplication.	5.05046	1.49079	-1.03286
AT4G30800	N/A	Nucleic acid-binding, OB-fold-like protein	3.50693	0.763652	-1.431
AT4G30830	N/A	myosin-like protein (Protein of unknown function, DUF593)	1.42874	0.143772	-2.34717
AT4G31290	ATGGCT2;2, GGCT2;2	ChaC-like family protein;(source:Araport11) Map Detail Image	17.7851	5.37291	-1.04254
AT4G33150	LKR, LKR/SDH, SDH	This is a splice variant of the LKR/SDH locus. It encodes a bifunctional polypeptide lysine-ketoglutarate reductase and saccharopine dehydrogenase involved in lysine degradation. There is another splice variant that encodes a mono saccharopine dehydrogenase protein. Gene expression is induced by abscisic acid, jasmonate, and under sucrose starvation.	1.08666	0.282149	-1.21287
AT4G33550	N/A	Bifunctional inhibitor/lipid-transfer protein/seed storage 2S albumin superfamily protein	12.538	3.64313	-1.0819
AT4G33790	CER4, FAR3, G7	Encodes an alcohol-forming fatty acyl-CoA reductase, involved in cuticular wax biosynthesis. Lines carrying recessive mutations are deficient in primary alcohol and have glossy stem surfaces.	2.38064	0.345083	-2.00168
AT4G34250	KCS16	Encodes KCS16, a member of the 3-ketoacyl-CoA synthase family involved in the biosynthesis of VLCFA (very long chain fatty acids).	1.27094	0.149662	-2.17725
AT4G35560	DAW1	Target promoter of the male germline-specific transcription factor DUO1. The mRNA is cell-to-cell mobile.	2.41884	0.451258	-1.70687
AT4G35640	ATSERAT3;2	Encodes a cytosolic serine O-acetyltransferase involved in sulfur assimilation and cysteine biosynthesis. Expressed in the vascular system. Expression is induced in both roots and shoots under sulfur-starved conditions.	6.07348	1.38412	-1.43046
AT4G35840	N/A	RING/U-box superfamily protein	2.59387	0.459393	-1.67975
AT4G36540	BEE2	Encodes the brassinosteroid signaling component BEE2 (BR-ENHANCED EXPRESSION 2). Positively modulates the shade avoidance syndrome in Arabidopsis seedlings.	12.7442	3.06498	-1.36532
AT4G37110	N/A	Zinc-finger domain of monoamine-oxidase A repressor R1	1.58984	0.379569	-1.29273
AT4G37220	N/A	Cold acclimation protein WCOR413 family	1.22626	0.129274	-2.05172
AT4G38660	N/A	Pathogenesis-related thaumatin superfamily protein	1.87911	0.363178	-1.59229
AT4G39620	ATPPR5, EMB2453	Tetratricopeptide repeat (TPR)-like superfamily protein	4.16517	1.05917	-1.26713
AT4G40010	SNRK2-7, SNRK2.7, SRK2F	encodes a member of SNF1-related protein kinases (SnRK2) whose activity is activated by ionic (salt) and non-ionic (mannitol) osmotic stress.	1.4234	0.254127	-1.59229
AT5G02260	ATEXP9, ATEXPA9, EXP9, EXPA9	member of Alpha-Expansin Gene Family. Naming convention from the Expansin Working Group (Kende et al, 2004. Plant Mol Bio)	1.93554	0.514196	-1.14923
AT5G02890	N/A	Encodes a protein with similarity to transferases in plants and fungi.	4.27663	0.745149	-1.77551
AT5G03668	N/A	Natural antisense transcript overlaps with AT5G03670	1.30518	0.256841	-1.53088
AT5G03670	TRM28	histone-lysine N-methyltransferase SETD1B-like protein	2.89272	0.376707	-2.17725
AT5G03780	TRFL10	Encodes a protein whose sequence is similar to human telomere proteins. This belongs to TRFL family 2, which do not show DNA binding in vitro.	1.60204	0.461067	-1.04232
AT5G04220	ATSYTC, NTMC2T1.3, SYT3, SYTC	Calcium-dependent lipid-binding (CaLB domain) family protein	1.59893	0.449076	-1.09479
AT5G04530	KCS19	Encodes KCS19, a member of the 3-ketoacyl-CoA synthase family involved in the biosynthesis of VLCFA (very long chain fatty acids).	2.40842	0.458655	-1.64437
AT5G05220	N/A	hypothetical protein	1.67982	0.242534	-1.76221
AT5G05270	ATCHIL, CHIL	Chalcone-flavanone isomerase family protein	53.2642	16.0091	-1.05468
AT5G06550	JMJ22	Encodes a HR demethylase that acts as a positive regulator of seed germination in the PHYB-PIL5-SOM pathway.	1.57404	0.328742	-1.4727
AT5G06760	ATLEA4-5, LEA4-5	Encodes LEA4-5, a member of the Late Embryogenesis Abundant (LEA) proteins which typically accumulate in response to low water availability conditions imposed during development or by the environment. Most of the diverse set of LEA proteins can be grouped according to properties such as high hydrophilicity and high content of glycine or other small amino acids in what has been termed hydrophilins…	61.0584	6.62738	-2.51527
AT5G07590	N/A	Transducin/WD40 repeat-like superfamily protein	1.34467	0.291217	-1.40991
AT5G10010	HIT4	myosin-H heavy protein	11.569	3.56392	-1.01375
AT5G10080	N/A	Eukaryotic aspartyl protease family protein	3.25987	0.809365	-1.28828
AT5G10200	SAV4	ARM-repeat/Tetratricopeptide repeat (TPR)-like protein	3.68818	1.12694	-1.01482
AT5G10240	ASN3	Encodes asparagine synthetase (ASN3)	1.16419	0.236694	-1.49918
AT5G10430	AGP4, ATAGP4	Encodes arabinogalactan-protein (AGP4) that is expressed in female reproductive tissues. It is involved in promoting degeneration of the persistent synergid after fertilization. In mutant ovules, the persistent synergid does not degrade resulting in polytuby.	7.04842	1.98473	-1.11585
AT5G13170	ATSWEET15, SAG29, SWEET15	Encodes a member of the SWEET sucrose efflux transporter family proteins.	16.2526	1.8894	-2.40074
AT5G15010	N/A	Tetratricopeptide repeat (TPR)-like superfamily protein	1.43238	0.388905	-1.12478
AT5G15190	N/A	hypothetical protein	6.63373	1.76515	-1.19105
AT5G15420	N/A	hypothetical protein	3.99584	1.06154	-1.14923
AT5G15750	N/A	Alpha-L RNA-binding motif/Ribosomal protein S4 family protein	6.76145	1.78199	-1.21174
AT5G16030	N/A	mental retardation GTPase activating protein	18.0415	5.01351	-1.16227
AT5G16180	ATCRS1, CRS1	Promotes the splicing of chloroplast group II introns. Splices atpF introns.	3.91179	1.01447	-1.24436
AT5G16720	MYOB3	caldesmon-like protein (Protein of unknown function, DUF593)	1.47695	0.317891	-1.46018
AT5G18790	N/A	Ribosomal protein L33 family protein	2.19771	0.231685	-2.05172
AT5G19310	ATCHR23, CHR23	Encodes CHR23. Overexpression results in increased variability of growth and gene expression.	1.20801	0.241658	-1.56957
AT5G19730	N/A	Pectin lyase-like superfamily protein	10.4589	3.00445	-1.10923
AT5G20150	ATSPX1, SPX1	Expression is upregulated in the shoot of cax1/cax3 mutant. Additionally, its expression is responsive to both phosphate (Pi) and phosphite (Phi) in both roots and shoots. The mRNA is cell-to-cell mobile.	17.1405	5.07595	-1.06927
AT5G24570	N/A	hypothetical protein	15.8313	4.73622	-1.03886
AT5G25190	ESE3	encodes a member of the ERF (ethylene response factor) subfamily B-6 of ERF/AP2 transcription factor family. The protein contains one AP2 domain. There are 12 members in this subfamily including RAP2.11.	10.2235	2.75099	-1.19319
AT5G25460	DGR2	transmembrane protein, putative (Protein of unknown function, DUF642)	115.244	32.7347	-1.1384
AT5G25800	N/A	Polynucleotidyl transferase, ribonuclease H-like superfamily protein	1.26214	0.349272	-1.09781
AT5G26220	ATGGCT2;1, GGCT2;1	ChaC-like family protein	5.13586	0.229696	-3.49918
AT5G26790	N/A	transmembrane protein	2.3245	0.308765	-1.87769
AT5G27240	N/A	DNAJ heat shock N-terminal domain-containing protein	1.23974	0.322891	-1.2112
AT5G28400	N/A	embryo defective protein	1.04245	0.238108	-1.36989
AT5G35495	N/A	transposable_element_gene	2.12783	0.562241	-1.21472
AT5G35740	N/A	Carbohydrate-binding X8 domain superfamily protein	7.5155	1.75624	-1.36311
AT5G35750	AHK2, HK2	Encodes histidine kinase AHK2.	2.37846	0.630767	-1.21512
AT5G35935	N/A	transposable_element_gene	1.75439	0.526635	-1.04362
AT5G38150	PMI15	Involved in chloroplast avoidance movement under high-light intensities	12.9498	3.51542	-1.19563
AT5G40340	PDP3	PWWP domain protein involved in regulation of FLC and flowering time.	6.2155	1.72866	-1.15928
AT5G40450	RBB1	Encodes a member of a plant gene family, APK_ORTHOMCL5144,of unknown function. RBB1 is localized to the cytosol and involved in vacuolar biogenesis and organization. RBB1 mutants have increased number of vacuolar bulbs and fewer trans-vacuolar strands.	14.9092	3.88384	-1.26275
AT5G41140	N/A	Myosin heavy chain-related protein	8.61419	2.4105	-1.15438
AT5G42400	ATXR7, SDG25	Encodes ATXR7 (ARABIDOPSIS TRITHORAX-RELATED7), required for histone H3-K4 methylation and for transcriptional activation of Flowering Locus C.	1.2676	0.375837	-1.04323
AT5G42800	DFR, M318, TT3	dihydroflavonol reductase. Catalyzes the conversion of dihydroquercetin to leucocyanidin in the biosynthesis of anthocyanins. Not expressed in roots (qRT-PCR). The mRNA is cell-to-cell mobile.	32.6485	7.88207	-1.36855
AT5G43770	N/A	proline-rich family protein	36.8684	1.4998	-3.87213
AT5G44110	ABCI21, ATNAP2, ATPOP1, POP1	Encodes a member of the NAP subfamily of ABC transporters whose expression pattern is regulated by light and sucrose.	14.7698	4.57175	-1.00441
AT5G44420	LCR77, PDF1.2, PDF1.2A	Encodes an ethylene- and jasmonate-responsive plant defensin. mRNA levels are not responsive to salicylic acid treatment; although jasmonate and salicylic acid can act synergistically to enhance the expression of this gene. Belongs to the plant defensin (PDF) family with the following members: At1g75830/PDF1.1, At5g44420/PDF1.2a, At2g26020/PDF1.2b, At5g44430/PDF1.2c, At2g26010/PDF1.3, At1g19610/P…	95.7059	6.35388	-3.21088
AT5G44430	PDF1.2C	Predicted to encode a PR (pathogenesis-related) protein. Belongs to the plant defensin (PDF) family with the following members: At1g75830/PDF1.1, At5g44420/PDF1.2a, At2g26020/PDF1.2b, At5g44430/PDF1.2c, At2g26010/PDF1.3, At1g19610/PDF1.4, At1g55010/PDF1.5, At2g02120/PDF2.1, At2g02100/PDF2.2, At2g02130/PDF2.3, At1g61070/PDF2.4, At5g63660/PDF2.5, At2g02140/PDF2.6, At5g38330/PDF3.1 and At4g30070/PDF…	29.5648	2.24474	-2.97426
AT5G45950	N/A	GDSL-motif esterase/acyltransferase/lipase. Enzyme group with broad substrate specificity that may catalyze acyltransfer or hydrolase reactions with lipid and non-lipid substrates.	8.35361	2.16159	-1.25387
AT5G46220	TOD1	Encodes a protein with alkaline ceramidase activity that is involved in regulation of turgor during pollen tube growth and silique stomatal movement. Tod1 is expressed specifically in pollen and silique guard cells. Loss of function mutations have reduced fertility due to defects in pollen transmission.	2.58674	0.600943	-1.36487
AT5G46730	N/A	glycine-rich protein	8.55383	2.27849	-1.20827
AT5G48460	ATFIM2	Encodes a member of the fimbrin family. Different members of the fimbrin/plastin family have diverged biochemically during evolution to generate either tight actin bundles or loose networks with distinct biochemical and biophysical properties. FIM4 generates both actin bundles and branched actin filaments whereas FIM5 only generates actin bundles.	1.9235	0.483899	-1.26066
AT5G48850	ATSDI1, SDI1	Homologous to the wheat sulphate deficiency-induced gene sdi1. Expression in root and leaf is induced by sulfur starvation. Knockout mutants retained higher root and leaf sulfate concentrations, indicating a role in regulation of stored sulfate pools.	44.0759	8.21903	-1.7398
AT5G50310	N/A	Galactose oxidase/kelch repeat superfamily protein	13.6024	4.21018	-1.00985
AT5G50360	AITR5, DIG2	von willebrand factor A domain protein	4.92258	1.06207	-1.4871
AT5G50390	EMB3141	Pentatricopeptide repeat (PPR-like) superfamily protein	1.65298	0.482842	-1.04514
AT5G50740	N/A	Heavy metal transport/detoxification superfamily protein	6.26026	1.56897	-1.28972
AT5G50915	N/A	basic helix-loop-helix (bHLH) DNA-binding superfamily protein	4.38057	0.904653	-1.55362
AT5G51540	ATOCT1	Mitochondrial ATP-independent protease	1.45682	0.397304	-1.13661
AT5G52180	N/A	transmembrane protein 161AB protein	3.20053	0.756699	-1.35413
AT5G52280	N/A	Myosin heavy chain-related protein	4.21545	0.755655	-1.77389
AT5G52300	LTI65, RD29B	Encodes a protein that is induced in expression in response to water deprivation such as cold, high-salt, and desiccation. The response appears to be via abscisic acid. The promoter region contains two ABA-responsive elements (ABREs) that are required for the dehydration-responsive expression of rd29B as cis-acting elements. Protein is a member of a gene family with other members found plants, an…	32.3087	1.52984	-3.70182
AT5G52630	MEF1	Encodes a member of the DYW subfamily of pentatricopeptide repeat (PPR) proteins. Loss of MEF1 function affects RNA editing at specific sites in the mitochondrial genome but do not exhibit obvious phenotypes.	1.77857	0.454323	-1.22164
AT5G53930	N/A	transcriptional regulator ATRX-like protein	3.63455	1.04829	-1.08919
AT5G54630	N/A	zinc finger protein-like protein	5.0959	1.46116	-1.10152
AT5G54670	ATK3, KATC, KINESIN 3	Encodes a truncated KatC polypeptide (KatC(207-754)), which includes the carboxyl-terminal region of KatC. This was expressed in Escherichia coli and was shown to possess microtubule-stimulated ATPase activity.	1.41553	0.302049	-1.4821
AT5G54910	N/A	DEA(D/H)-box RNA helicase family protein	1.5764	0.298477	-1.63668
AT5G56160	N/A	Sec14p-like phosphatidylinositol transfer family protein	1.41231	0.341976	-1.29273
AT5G56210	WIP2	Encodes an outer nuclear membrane protein that anchors RanGAP1 to the nuclear envelope. It interacts with SUN proteins and is required for maintaining the elongated nuclear shape of epidermal cells.	4.94595	1.46884	-1.05639
AT5G57120	N/A	nucleolar/coiled-body phosphoprotein	13.8557	3.61345	-1.25065
AT5G57250	N/A	Pentatricopeptide repeat (PPR) superfamily protein	2.74468	0.703413	-1.26471
AT5G58760	DDB2	Encodes a DDB1a interacting protein DDB2 required for UV-B tolerance and genomic integrity.	5.70946	1.65331	-1.09479
AT5G60030	N/A	hypothetical protein	7.35521	2.215	-1.02735
AT5G60210	RIP5	Encodes RIP5 (ROP interactive partner 5), a putative Rho protein effector, interacting specifically with the active form of ROPs (Rho proteins of plants).	1.15914	0.32077	-1.09781
AT5G61160	AACT1, ACT	anthocyanin 5-aromatic acyltransferase 1	5.99402	0.406218	-3.09886
AT5G62210	N/A	Embryo-specific protein 3, (ATS3)	1.48684	0.182868	-1.9846
AT5G62500	ATEB1, ATEB1B, EB1B	Encodes a homolog of animal microtubule-end-binding protein. There are two other members of this family. EB1 forms foci at regions where the minus ends of microtubules are gathered during mitosis and early cytokinesis.	1.03018	0.152043	-1.80952
AT5G62920	ARR6	Encodes a Type-A response regulator that is responsive to cytokinin treatment. Its C-ter domain is very short in comparison to other Arabidopsis ARRs (17 total). Arr6 protein is stabilized by cytokinin.	23.8274	2.47266	-2.56358
AT5G63350	AITR6, DIG-LIKE 1, DIL1	von willebrand factor A domain protein	4.57362	0.994446	-1.47386
AT5G64830	N/A	programmed cell death 2 C-terminal domain-containing protein	1.57082	0.312978	-1.52775
AT5G65900	N/A	DEA(D/H)-box RNA helicase family protein	3.76271	0.818558	-1.49091
AT5G66540	N/A	U3 small nucleolar ribonucleoprotein	3.14998	0.940876	-1.03665
