# Supplementary material for: A rice gene encoding glycosyl hydrolase plays contrasting roles in immunity depending on the type of pathogens
Source: Mol Plant Pathol. 2021 Nov 28;23(3):400–16. doi: 10.1111/mpp.13167 (PMC8828457; doi:10.1111/mpp.13167)
Supplement: Supplementary file 15 — DATA S3 Expression levels of up‐regulated genes in osmore1a [file MPP-23-400-s006.xlsx]

## Sheet: Data file S3.
Data file S3. Expression levels of up-regulated genes in osmore1a.
Column A-C: ID, symbol and annotation of each gene;
Column D-G: FPKMs of genes in Dongjin and osmore1a, R: biological replicate
Column H: log2-transformed fold changes of gene expression levels;
Gene ID	Symbol	Annotation	Dongjin R1	Dongjin R2	osmore1a R1	osmore1a R2	log2FC(osmore1a/Dongjin)
Os01g0106400	N/A	Similar to Isoflavone reductase homolog IRL	446.868	402.22	1269.97	1341.42	1.62006
Os01g0108400	OsbHLH187, bHLH187	Helix-loop-helix DNA-binding domain containing protein	143.559	154.871	352.911	403.207	1.34049
Os01g0108500	N/A	Protein of unknown function DUF3778 domain containing protein	15.1115	22.2836	46.1047	56.6248	1.45789
Os01g0110800	N/A	Leucine-rich repeat, plant specific containing protein	336.77	349.853	716.719	714.644	1.05995
Os01g0119000	N/A	Glycosyltransferase AER61, uncharacterized domain containing protein	37.7787	17.8269	80.4737	81.032	1.5355
Os01g0128300	OsMHZ4, MHZ4/OsABA4, OsABA4, ABA4	Chloroplast-localized membrane protein homologous to Arabidopsis ABA4, Regulation of root growth and coleoptile elongation, Regulation of ethylen response	221.275	200.553	600.199	570.153	1.47221
Os01g0129600	N/A	Similar to LBD40 (LOB DOMAIN-CONTAINING PROTEIN 40)	1.07939	0	27.6628	30.265	5.72383
Os01g0136700	N/A	Conserved hypothetical protein	3.23818	1.11418	14.2505	24.4072	3.14101
Os01g0137400	OsRLCK21	Protein kinase, catalytic domain domain containing protein	23.7466	28.9687	67.8997	61.5062	1.2972
Os01g0138400	N/A	Serine/threonine protein kinase domain containing protein	2.15878	4.45673	24.3098	26.3598	2.94114
Os01g0140700	AP2/EREBP#077, OsRAV1, RAV1	RAV family protein, Negative regulation of the transition from vegetative to reproductive phase, Maintenance of the vegetative state of the apical meristem	92.8277	66.8509	238.068	146.443	1.26972
Os01g0149800	OsMT2a, MT2a, met6, Osmet6, OsMT-2, MT-2, rgMT-2, OsMT-I-2a, OsMT2-1, MT-I-2a, MT2-1	Metallothionein-like protein type 2	3720.67	4199.35	7806.78	8472.24	1.03937
Os01g0152000	N/A	Protein kinase, core domain containing protein	48.5727	44.5673	135.799	145.467	1.59355
Os01g0155800	N/A	Conserved hypothetical protein	44.2551	35.6538	124.064	121.06	1.61634
Os01g0158600	N/A	Leucine-rich repeat, N-terminal domain containing protein	191.052	152.643	461.047	432.496	1.37804
Os01g0162200	N/A	Leucine-rich repeat domain containing protein	461.98	356.538	932.992	920.641	1.17859
Os01g0162400	N/A	Conserved hypothetical protein	76.6368	43.4531	195.316	225.523	1.80611
Os01g0170051	N/A	Hypothetical protein	66.9223	54.5949	133.285	119.107	1.05472
Os01g0175700	OsBOR2	Boron (B) transporter	28.0642	27.8546	58.6787	79.0794	1.29833
Os01g0176500	N/A	Conserved hypothetical protein	10.7939	5.57091	73.7675	71.2691	3.1437
Os01g0186600	N/A	Conserved hypothetical protein	16.1909	12.256	57.8404	62.4825	2.07861
Os01g0187900	OsDLN4	Similar to Transcription factor MYBS2	145.718	135.93	354.587	301.673	1.22137
Os01g0191800	N/A	Similar to Aurora kinase	8.63514	4.45673	61.1935	36.1227	2.89329
Os01g0192900	OsACS5, OS-ACS5, OsBphi008a	1-aminocyclopropane-1-carboxylate synthase family protein	158.671	120.332	591.817	577.963	2.06679
Os01g0200300	Oshox29, OsHox29, OSHB5, HB5	Similar to Homeobox-leucine zipper protein HOX29	43.1757	38.9964	108.975	82.9846	1.22587
Os01g0201600	N/A	Virulence factor, pectin lyase fold family protein	422.042	376.594	975.743	1094.42	1.37298
Os01g0209800	OsCAT1	Similar to Cationic amino acid transporter (Fragment)	371.311	449.016	861.739	796.652	1.01663
Os01g0213800	N/A	Zinc finger, RING/FYVE/PHD-type domain containing protein	204.005	219.494	440.09	468.619	1.10121
Os01g0214200	OsGELP1, OsEST1	Esterase, SGNH hydrolase-type, subgroup domain containing protein	524.585	582.717	1124.12	1094.42	1.0031
Os01g0214500	N/A	Conserved hypothetical protein	71.2399	60.1658	161.786	144.491	1.22109
Os01g0216000	OsGELP7	Lipase, GDSL domain containing protein	55.049	42.3389	165.977	224.546	2.0005
Os01g0217500	OsDJ-1A, DJ-1A	ThiJ/PfpI domain containing protein	33.4612	46.7957	162.624	139.609	1.91555
Os01g0224000	N/A	Serine/threonine protein kinase-related domain containing protein	49.652	53.4808	108.136	104.463	1.04421
Os01g0231800	N/A	Similar to cDNA clone:J033025F17, full insert sequence	234.228	238.435	569.184	508.647	1.19018
Os01g0232100	OsTIP4;2, TIP4.2, TIP4-2	Similar to Tonoplast membrane integral protein ZmTIP4-3	53.9696	45.6815	89.6946	117.155	1.05087
Os01g0235850	N/A	Hypothetical protein	36.6993	45.6815	81.3119	104.463	1.17197
Os01g0251400	N/A	Conserved hypothetical protein	831.132	1046.22	2285.12	2286.47	1.28456
Os01g0256500	N/A	Similar to ZnI	20484.7	20690.4	54530.1	54231.9	1.40135
Os01g0259900	SAD1L	Conserved hypothetical protein	82.0338	83.5637	495.416	563.319	2.67588
Os01g0262401	N/A	hypothetical protein	0	0	255.672	172.803	10.0545
Os01g0267300	OsSRP-QKG, OrysaZ12	Hypothetical conserved gene	0	6.68509	145.02	112.273	5.27127
Os01g0274800	csa, OsCSA	R2R3-type MYB transcription factor, Sugar partitioning into anther	20.5085	6.68509	43.5899	59.5536	1.9171
Os01g0276200	OSVDAC7, osvdac7, OsVDAC7, VDAC7	Similar to Mitochondrial import receptor subunit TOM40	100.383	51.2524	176.036	183.542	1.24348
Os01g0281100	N/A	Conserved hypothetical protein	47.4933	57.9375	140.829	155.23	1.48965
Os01g0283600	OsCCR4, OsCCR1, CCR1	Similar to Cinnamoyl CoA reductase	28.0642	13.3702	67.0614	58.5773	1.5985
Os01g0287600	CHT10	Similar to Chitinase 10	57.2078	85.792	139.991	190.376	1.20727
Os01g0297200	OsAAA-ATPase1, OsAAA-ATPase 1, AAA-ATPase1	ATPase, AAA-type, core domain containing protein	22.6672	23.3978	59.517	56.6248	1.33468
Os01g0303800	N/A	UspA domain containing protein	632.524	677.423	1409.13	1455.65	1.1289
Os01g0314800	OsLEA9, OsLEA5, LEA5	Late embryogenesis abundant protein 3 family protein	2197.64	2268.48	4768.9	5165.55	1.1531
Os01g0318400	OsDLN9	Conserved hypothetical protein	51.8108	53.4808	147.535	128.87	1.3936
Os01g0326100	RP-2 or RP-4, prx13	Similar to Peroxidase component PR-2 and/or 4 (Fragment)	9.71453	13.3702	36.8838	44.9093	1.82503
Os01g0326300	POD2, OsPOD2, PRX13, OSPRX13	Haem peroxidase, plant/fungal/bacterial family protein	88.5102	90.2488	355.425	367.085	2.01486
Os01g0354200	N/A	Similar to Sterol C-14 reductase	42.0963	54.5949	103.107	108.368	1.12956
Os01g0364100	N/A	Similar to OSIGBa0145M07.8 protein	5.39696	12.256	32.6924	41.9804	2.08273
Os01g0365000	N/A	Protein kinase, catalytic domain domain containing protein	24.826	31.1971	121.549	135.704	2.19949
Os01g0382000	OsPR1b, PR1b, OsPR1#011, OsPR1-11, PR-1b, OsPR-1b, PR1, PR-1	Similar to Pathogenesis-related protein PRB1-2 precursor	84.1926	90.2488	147.535	228.452	1.10521
Os01g0389700	N/A	Protein of unknown function DUF679 family protein	35.6199	30.0829	124.902	104.463	1.80417
Os01g0498200	N/A	Conserved hypothetical protein	28.0642	22.2836	86.3415	90.7949	1.81342
Os01g0508500	RH2	Conserved hypothetical protein	280.642	290.802	633.73	720.501	1.24397
Os01g0511000	N/A	Similar to LOB domain protein 40	561.284	539.264	1155.97	1067.08	1.0148
Os01g0513900	OsACK1, ACK1	Similar to Kinesin heavy chain (Fragment)	41.0169	17.8269	94.7242	96.6526	1.69827
Os01g0530300	N/A	SANT associated domain containing protein	11.8733	13.3702	45.2664	39.0516	1.74161
Os01g0537250	N/A	Protein of unknown function DUF3778 domain containing protein	683.255	568.233	1936.4	1908.65	1.61882
Os01g0544450	OsMCM4	Similar to DNA replication licensing factor mcm4	31.3024	47.9098	103.107	80.0557	1.21272
Os01g0547133	N/A	Similar to carboxyl-terminal proteinase	62.6048	83.5637	129.931	166.945	1.02124
Os01g0562600	N/A	Protein of unknown function DUF247, plant domain containing protein	31.3024	66.8509	91.3711	130.823	1.17865
Os01g0564300	OsFKBP46, FKBP46	Peptidyl-prolyl cis-trans isomerase, FKBP-type domain containing protein	184.576	220.608	886.049	804.462	2.06221
Os01g0571300	HSFA7	Similar to Heat shock transcription factor 31 (Fragment)	49.652	57.9375	123.225	111.297	1.12561
Os01g0580500	OsACO7	ACC oxidase, Ethylene biosynthesis	91.7483	91.363	230.524	247.001	1.38228
Os01g0593100	N/A	Similar to ZCW7	0	0	9.22094	14.6443	5.88387
Os01g0593500	N/A	Ribosomal protein L25 family protein	64.7635	74.6502	128.255	178.661	1.13648
Os01g0594800	N/A	Similar to D-amino acid oxidase	42.0963	40.1106	287.526	303.626	2.84553
Os01g0597600	OsATL15, ATL15	Amino acid transporter, transmembrane domain containing protein	334.612	369.909	725.101	768.339	1.08382
Os01g0601675	N/A	Leucine-rich repeat, N-terminal domain containing protein	4.31757	3.34255	50.296	44.9093	3.63439
Os01g0605500	KIF19, OsKIF19	Kinesin, motor region domain containing protein	6.47635	6.68509	58.6787	58.5773	3.1555
Os01g0607100	OsAGP29	Bifunctional inhibitor/plant lipid transfer protein/seed storage domain containing protein	2.15878	1.11418	46.943	57.6011	4.99012
Os01g0608101	N/A	Conserved hypothetical protein	0	0	6.70614	16.5969	5.84744
Os01g0609900	OsPDR8, PDR4, P0410E03.16, OsABCG37, OsPDR4	Similar to Pleiotropic drug resistance protein 4;Similar to PDR-like ABC transporter (PDR4 ABC transporter)	342.167	257.376	803.898	697.07	1.32393
Os01g0615050	N/A	Proteinase inhibitor I13, potato inhibitor I family protein	53.9696	51.2524	187.772	186.471	1.83035
Os01g0615100	OsSRO1a, SRO1a	Chymotrypsin protease inhibitor, Salt and osmotic stress tolerance	87.4308	95.8197	194.478	222.594	1.18572
Os01g0623200	SLAC	Similar to C4-dicarboxylate transporter/malic acid transport protein	167.306	168.242	365.485	315.341	1.02199
Os01g0647200	N/A	Hypothetical conserved gene	18.3497	32.3113	185.257	217.712	2.99417
Os01g0668600	N/A	Curculin-like (mannose-binding) lectin domain containing protein	88.5102	72.4219	176.036	159.135	1.05857
Os01g0668901	N/A	Protein kinase, catalytic domain domain containing protein	30.223	21.1695	67.0614	60.5299	1.31136
Os01g0670100	N/A	Serine/threonine protein kinase-related domain containing protein	20.5085	15.5986	211.243	187.448	3.4637
Os01g0670500	N/A	Conserved hypothetical protein	7.55575	14.4844	39.3986	34.1701	1.7428
Os01g0678000	N/A	Protein of unknown function DUF2921 domain containing protein	631.444	516.981	1183.63	1283.82	1.10231
Os01g0683550	N/A	Similar to phosphatidylserine synthase 2	16.1909	38.9964	69.5762	72.2454	1.3643
Os01g0685900	N/A	Similar to 65kD microtubule associated protein	26.9848	13.3702	100.592	110.321	2.38176
Os01g0687400	N/A	Similar to Chitinase (EC 3.2.1.14)	345.406	213.923	718.395	840.585	1.47831
Os01g0692000	OsGSTU40	Similar to Glutathione S-transferase GSTU6	5.39696	4.45673	23.4715	23.4309	2.24991
Os01g0692400	N/A	Conserved hypothetical protein	2.15878	5.57091	27.6628	16.5969	2.52577
Os01g0698800	N/A	Conserved hypothetical protein	0	6.68509	25.9863	26.3598	2.98084
Os01g0711800	Orysa;NAP1;3, OsNAP1_L3	Nucleosome assembly protein (NAP) family protein	36.6993	25.6262	68.7379	70.2928	1.15601
Os01g0712501	N/A	Hypothetical gene	12.9527	6.68509	34.369	39.0516	1.89865
Os01g0727500	OsS40-7	A member of S40 gene family, Leaf senescence	23.7466	20.0553	74.6058	52.7196	1.54136
Os01g0737200	N/A	Non-protein coding transcript	6.47635	2.22836	16.7653	30.265	2.42477
Os01g0742400	N/A	Protein kinase, core domain containing protein	347.564	306.4	969.037	1011.44	1.59777
Os01g0756900	OsAGP17	Hypothetical protein	53.9696	74.6502	156.756	144.491	1.22964
Os01g0757200	GA2OX3	GA 2-oxidase3, GA metabolism	342.167	357.653	1075.5	1250.63	1.73212
Os01g0762900	N/A	Similar to UPA24	92.8277	80.2211	232.2	224.546	1.3999
Os01g0764800	OsGH3-2, OsGH3.2, GH3.2	Indole-3-acetic acid (IAA)-amido synthetase, Disease resistance, Abiotic stress tolerance	43.1757	17.8269	199.508	157.183	2.54495
Os01g0765500	N/A	Conserved hypothetical protein	1.07939	4.45673	29.3394	11.7155	2.90298
Os01g0766300	N/A	Conserved hypothetical protein	25.9054	20.0553	62.0318	99.5815	1.80983
Os01g0766400	N/A	Conserved hypothetical protein	7.55575	5.57091	45.2664	29.2887	2.507
Os01g0768333	OsSAUR2	Auxin responsive SAUR protein family protein	15.1115	23.3978	51.1343	66.3877	1.60952
Os01g0773800	OsbHLH185, bHLH185	Hypothetical conserved gene	1.07939	1.11418	33.5307	44.9093	5.15879
Os01g0785900	N/A	Zinc finger, C2H2-type domain containing protein	57.2078	66.8509	131.608	124.965	1.04935
Os01g0787600	OsPOP4, POP4	Similar to Salicylic acid-binding protein 2	75.5575	41.2247	216.273	239.191	1.96052
Os01g0793300	N/A	Di-copper centre-containing domain containing protein	99.3041	101.391	367.161	329.986	1.79733
Os01g0794800	N/A	Similar to Subtilase	32.3818	38.9964	113.166	77.1268	1.41816
Os01g0795400	Hwi2, OsSub9, SUB9	Similar to Subtilase	251.498	325.341	3664.07	3450.21	3.62627
Os01g0796000	N/A	Conserved hypothetical protein	6.47635	10.0276	123.225	108.368	3.81487
Os01g0805600	CycB1;1, CycB1;os;1, Orysa;CycB1;1, OsCycB1;1, CyclaZm, CYCIaZm, OsCYCIaZm	Similar to Cyclin-B1-1	32.3818	47.9098	72.9293	95.6763	1.06953
Os01g0821300	OsWRKY108	Hypothetical conserved gene	9.71453	13.3702	62.0318	56.6248	2.36417
Os01g0822900	OsLTP1.2, OsLtpI.2, OsPTD1, Psd1	Non-specific lipid transfer protein (nsLTP), Regulation of plant height	126.289	184.954	702.468	617.015	2.08605
Os01g0837600	N/A	Similar to plant-specific domain TIGR01589 family protein	233.149	231.75	516.373	513.528	1.14754
Os01g0849000	OsLTPd5, LTPd5	Hypothetical protein	449.027	516.981	1871.85	1897.91	1.96487
Os01g0849050	N/A	Non-protein coding transcript	16.1909	16.7127	51.1343	62.4825	1.78648
Os01g0854000	N/A	Similar to AER	150.036	157.1	301.776	419.804	1.2303
Os01g0855200	N/A	Tetratricopeptide-like helical domain containing protein	269.848	213.923	537.329	502.789	1.10408
Os01g0860900	N/A	Conserved hypothetical protein	59.3666	55.7091	105.622	133.752	1.05451
Os01g0863300	N/A	Similar to MCB2 protein	199.688	157.1	401.53	382.705	1.13577
Os01g0864200	N/A	Conserved hypothetical protein	68.0017	76.8786	169.33	178.661	1.26422
Os01g0866200	N/A	Similar to Histone H3	323.818	317.542	735.999	808.367	1.26703
Os01g0868000	ERF99	AP2/ERF transcription factor, Abiotic stress response, Salt stress response	52.8902	67.9651	217.95	218.689	1.85427
Os01g0871600	OsPOT	Proton-dependent oligopeptide transporter family protein	1.07939	5.57091	2381.52	2439.75	9.51701
Os01g0880350	N/A	Hypothetical protein	18.3497	11.1418	44.4282	45.8856	1.61231
Os01g0882800	OsAAP11E, OsAAP8, AAP8	Similar to Amino acid carrier (Fragment)	119.813	140.387	319.38	229.428	1.07942
Os01g0892300	N/A	Leucine-rich repeat, plant specific containing protein	34.5406	21.1695	107.298	118.131	2.01375
Os01g0892500	N/A	Similar to carboxylic ester hydrolase	68.0017	81.3353	290.04	298.744	1.97981
Os01g0896400	N/A	Similar to JHL23J11.5 protein	38.8581	30.0829	116.519	130.823	1.84105
Os01g0901600	OsACS6, ACS6, 4ACS6, Os4ACS6	Similar to 4-coumarate--CoA ligase-like 6	185.655	220.608	427.516	390.516	1.01102
Os01g0910900	N/A	Conserved hypothetical protein	11331.5	11589.7	28401.3	29398	1.33433
Os01g0911000	N/A	Sas10/Utp3/C1D domain containing protein	466.297	420.047	1057.89	980.194	1.20147
Os01g0914000	N/A	Conserved hypothetical protein	94.9865	92.4771	196.155	207.95	1.10752
Os01g0915900	N/A	Conserved hypothetical protein	225.593	256.262	545.712	663.877	1.32698
Os01g0920450	N/A	Conserved hypothetical protein	0	1.11418	20.1184	25.3835	5.37169
Os01g0930400	OsHAK5, FCO13, OsFCO13	Potassium transporter, High-affinity K acquisition, Root-to-shoot K transport, K-regulated salt tolerance	147.877	149.3	577.566	530.125	1.89881
Os01g0931200	N/A	Armadillo-type fold domain containing protein	3.23818	2.22836	38.5603	23.4309	3.50371
Os01g0931600	N/A	Tubby, C-terminal domain containing protein	20.5085	8.91346	83.8267	95.6763	2.60389
Os01g0935200	HAP3G	Histone-fold domain containing protein	6.47635	11.1418	36.8838	37.099	2.07273
Os01g0940700	OsPR2, PR2, OsGlu1, Glu1	Similar to Beta 1,3-glucanase	336.77	261.833	1401.58	1285.77	2.16593
Os01g0940800	Gns6, OsGns6	Similar to Beta-1,3-glucanase precursor	553.728	518.095	2310.26	2221.06	2.07981
Os01g0944100	N/A	Conserved hypothetical protein	195.37	141.501	415.781	413.947	1.29938
Os01g0944700	OsPR2, PR2, Gns4, OsGns4, OsGLN2	Similar to Beta-1,3-glucanase precursor.	501.917	442.33	1696.65	1540.58	1.77761
Os01g0947000	N/A	Similar to Beta-1,3-glucanase precursor	0	0	10.8975	16.5969	6.08831
Os01g0949700	OsGSTU7	Glutathione S-transferase, C-terminal domain containing protein	32.3818	51.2524	95.5625	107.392	1.27976
Os01g0952800	OsIRO2, IRO2, OsbHLH056, bHLH056, bHLH56, OsbHLH56	Iron-related bHLH transcription factor 2, Tolerance to Fe deficiency, Regulation of Fe uptake from soil, Fe transport during germination, Fe translocation to grain during seed maturation	2.15878	0	15.9271	18.5495	3.98038
Os01g0955100	OsCML31, OsMSR2, MSR2	Similar to Calmodulin-like protein (Fragment)	93.9071	74.6502	201.184	149.372	1.05787
Os01g0956200	N/A	Glycosyltransferase AER61, uncharacterized domain containing protein	438.233	451.244	1272.49	1358.99	1.56451
Os01g0956300	N/A	Hypothetical protein	42.0963	23.3978	92.2094	68.3402	1.2937
Os01g0957800	OsCYP71AA2	Cytochrome P450 domain containing protein	32.3818	25.6262	82.9885	70.2928	1.40224
Os01g0963000	prx22, OsPRX22	Similar to Peroxidase BP 1 precursor	186.735	262.947	821.502	851.324	1.89639
Os01g0974600	N/A	Similar to Histone H2A	0	0	20.9567	18.5495	6.61427
Os02g0106100	OSINV3, OsINV3, INV3, OsVIN2, VIN2, VINV	Vacuolar acid invertase, Sugar metabolism, Regulation of grain size	2620.76	2704.12	6482.32	6718.82	1.30974
Os02g0106201	N/A	Hypothetical protein	48.5727	81.3353	174.36	197.21	1.51718
Os02g0111600	OsWAK11	Serine/threonine protein kinase-related domain containing protein	458.742	364.338	1135.01	1116.87	1.45137
Os02g0112900	OsGABA-T, GABA-T	Similar to Viroid RNA-binding protein (Fragment)	5.39696	5.57091	76.2823	44.9093	3.46923
Os02g0119600	N/A	Conserved hypothetical protein	21.5878	17.8269	82.1502	56.6248	1.81772
Os02g0121700	OsTPS3, TPS3, OsLIS, LIS	Terpenoid synthase domain containing protein	18.3497	35.6538	122.387	122.036	2.18135
Os02g0126300	N/A	MAP65/ASE1 family protein	7.55575	12.256	36.0455	31.2413	1.76721
Os02g0129000	N/A	Hypothetical conserved gene	64.7635	64.6226	409.913	444.212	2.72222
Os02g0152400	RbcS1, OsRBCS1, OsRbcS1	Rubisco small subunit 1, Reguration of Rubisco catalytic activity	138.162	159.328	1121.6	1094.42	2.89807
Os02g0154000	LRK2	Leucine-rich repeat receptor-like kinase, Positive regulation of the drought stress response and tiller development	20.5085	31.1971	82.1502	60.5299	1.46826
Os02g0156600	N/A	Hypothetical conserved gene.	4.31757	12.256	21.795	45.8856	2.02968
Os02g0160800	N/A	Hypothetical protein	9.71453	7.79928	24.3098	40.0279	1.87259
Os02g0162600	N/A	Conserved hypothetical protein	37.7787	35.6538	142.505	161.088	2.04647
Os02g0164000	N/A	Peptidase C48, SUMO/Sentrin/Ubl1 domain containing protein	4.31757	14.4844	57.0022	26.3598	2.15738
Os02g0168300	N/A	Conserved hypothetical protein	2.15878	6.68509	28.5011	17.5732	2.38977
Os02g0172850	N/A	hypothetical protein	0	0	11.7357	14.6443	6.0297
Os02g0176000	OsBBX2, BBX2	Zinc finger, B-box domain containing protein	126.289	123.674	322.733	359.274	1.44716
Os02g0178500	N/A	Similar to DEM2	43.1757	80.2211	113.166	148.396	1.08385
Os02g0186800	N/A	Cytochrome P450 family protein	36.6993	42.3389	124.064	66.3877	1.27329
Os02g0192500	OsCslA1, OsCSLA1	Similar to Cellulose synthase-like protein (Fragment)	388.581	502.496	1152.62	1161.78	1.37775
Os02g0193933	N/A	Similar to predicted protein	0	0	10.8975	13.668	5.92686
Os02g0201300	N/A	Conserved hypothetical protein	78.7956	131.474	290.04	350.488	1.60766
Os02g0205200	N/A	Similar to Unidentified precursor	64.7635	82.4495	202.861	213.807	1.50157
Os02g0207900	N/A	Similar to esterase/lipase/thioesterase family protein	113.336	96.9339	221.303	227.475	1.09297
Os02g0209300	N/A	Hypothetical conserved gene	51.8108	54.5949	95.5625	151.325	1.21122
Os02g0211000	OsABCA1	Conserved hypothetical protein	106.86	102.505	237.23	245.049	1.20342
Os02g0227900	OsRLCK70	Leucine-rich repeat domain containing protein	38.8581	15.5986	82.9885	74.198	1.52693
Os02g0231700	N/A	Protein kinase, catalytic domain domain containing protein	2.15878	2.22836	20.9567	23.4309	3.33828
Os02g0232000	HSfC2a, OsHsfC2a, OsHsf-05, HSF05, OsHSF5, HSF5	Similar to Heat shock transcription factor 29 (Fragment).	131.686	142.615	353.749	428.591	1.51099
Os02g0233200	OsBZR4	Similar to Brassinazole-resistant 1 protein	26.9848	51.2524	92.2094	116.178	1.414
Os02g0242900	N/A	Similar to hydroquinone glucosyltransferase	1.07939	2.22836	17.6036	14.6443	3.29143
Os02g0252400	OsDof3, OsDOF3, OsEnS-34, OsDof10, Dof10, OsDof-10, OsDOF1, DOF1, DOF3, OsRPBF	Dof zinc finger transcriptional activator, Dof zinc finger transcription factor, Grain filling, GA response in aleurone cell	0	0	71.2527	38.0753	8.0852
Os02g0258200	N/A	Similar to high mobility group family	30.223	24.512	107.298	118.131	2.04041
Os02g0258250	N/A	Hypothetical conserved gene	10.7939	8.91346	77.9589	89.8186	3.08753
Os02g0269600	OsSub13, SUB13	Similar to Subtilase	10.7939	12.256	73.7675	73.2217	2.67369
Os02g0275200	N/A	Xyloglucan fucosyltransferase family protein	417.725	391.078	1273.33	1336.54	1.68952
Os02g0276200	N/A	Similar to Isochorismatase family protein rutB	52.8902	82.4495	168.492	148.396	1.22981
Os02g0277700	N/A	Leucine-rich repeat domain containing protein	107.939	72.4219	254.833	227.475	1.41843
Os02g0299300	N/A	Similar to cDNA clone:J023112L03, full insert sequence	28.0642	37.8822	71.2527	83.9609	1.23469
Os02g0302900	N/A	Reticulon family protein	8.63514	27.8546	67.0614	44.9093	1.62371
Os02g0327500	N/A	Protein of unknown function DUF266, plant family protein	76.6368	77.9928	146.697	163.04	1.19199
Os02g0467600	C4H1, OsC4H1, OsC4H, C4H	Similar to Cinnamate 4-hydroxylase CYP73	0	1.11418	15.0888	17.5732	4.89326
Os02g0506600	N/A	Heat shock protein DnaJ, cysteine-rich domain domain containing protein	578.554	489.126	1003.41	1187.17	1.03539
Os02g0526400	CLPD1, ClpD1, OsERD1, OSClpD, osClpD, OsClpD1, OsClpD1.1, OsClpD1.2, OsClpD1.3, OsClpD1.4	Caseinolytic protease regulatory ATPase module, Intrinsic chaperone, Tolerance to salt and desiccation stresses	2301.26	2387.69	5574.48	5406.69	1.22796
Os02g0527600	OsCTR2, CTR2	Functional homolog of Arabidopsis Raf-like protein CONSTITUTIVE TRIPLE RESPONSE1 (CTR1), Ethylene-receptor signalling	770.686	833.408	2154.35	1954.53	1.35782
Os02g0530500	N/A	Similar to ZPR3 (LITTLE ZIPPER 3); protein binding	11.8733	18.9411	71.2527	55.6485	2.04597
Os02g0536500	OsACL2	Similar to H0622F05.5 protein	120.892	51.2524	254.833	296.792	1.67919
Os02g0537000	N/A	Pectinesterase inhibitor domain containing protein	17.2703	33.4255	117.357	103.487	2.12691
Os02g0538900	OsbZIP21	Basic-leucine zipper (bZIP) transcription factor domain containing protein	41.0169	26.7404	114.004	98.6052	1.64905
Os02g0539200	OsPUB33	Zinc finger, RING/FYVE/PHD-type domain containing protein	2.15878	1.11418	25.9863	10.7392	3.48855
Os02g0555700	OsDjC19	Similar to Chaperone protein dnaJ 10 (AtJ10) (AtDjC10)	34.5406	30.0829	62.87	87.866	1.21874
Os02g0568600	N/A	Hypothetical conserved gene	58.2872	60.1658	140.829	132.775	1.20839
Os02g0579600	OsMADS27, MADS-27a, OsSTA66, OsMADS27a	MADS-box transcription factor, Regulation of root development, Modulation of salt tolerance	38.8581	23.3978	70.4145	71.2691	1.1845
Os02g0601300	OsGapC1	Similar to Glyceraldehyde-3-phosphate dehydrogenase, cytosolic 3 (EC 1.2.1.12)	1458.26	1468.49	3078.96	3097.77	1.07752
Os02g0606700	RSS1	D-box containing protein, Regulation of the cell cycle, Maintenance of meristematic activity under stress conditions	22.6672	14.4844	45.2664	60.5299	1.50583
Os02g0607700	N/A	Short-chain dehydrogenase/reductase SDR domain containing protein	74.4781	71.3077	181.904	201.116	1.39259
Os02g0620400	N/A	RmlC-like jelly roll fold domain containing protein	49.652	40.1106	87.1798	108.368	1.1208
Os02g0621300	OsCER1, OsGL1-4, GL1-4, Os CER1	Homologous protein of CER1, Very-long-chain (VLC) alkane biosynthesis, Regulation of anther development and plastids differentiation	315.183	336.483	1018.49	1057.32	1.67148
Os02g0621800	hwh1	Glucose-methanol-choline (GMC) oxidoreductase family protein, Hybrid breakdown (HB)	145.718	152.643	365.485	355.369	1.27305
Os02g0624300	OsMYB30, MYB30, OsMYB5P, MYB5P, OsMYB13a, MYB13a	R2R3-type MYB transcription factor, Negative regulation of cold tolerance, Maintenance of Pi homeostasis	5.39696	1.11418	31.0159	36.1227	3.35609
Os02g0629800	OsCPT1, CPT1, DEFL7, OsDEFL7, OsDf-07, Df-07, OsPR12, PR12, DEF7, OsDEF7, OsAFP1, AFP1	Defensin-like protein, Antimicrobial peptide, Positive regulation of Cd accumulation in rice leaves, Mediation of Cd efflux from cytosol into extracellular spaces via chelation, Pathogen defense	5.39696	7.79928	37.722	34.1701	2.44847
Os02g0632800	OsWAK14	Wall-associated kinase, Positive regulation of rice blast resistance	140.321	138.159	360.455	342.677	1.33657
Os02g0637000	N/A	Similar to OSIGBa0135K14.7 protein	148.956	127.017	683.188	706.833	2.33146
Os02g0638200	N/A	Similar to OSIGBa0115K01-H0319F09.22 protein	10.7939	3.34255	41.9134	29.2887	2.32941
Os02g0638650	ERF141	Pathogenesis-related transcriptional factor and ERF domain containing protein	30.223	32.3113	188.61	161.088	2.48484
Os02g0639300	OsCBSX11	cystathionine b-synthase domain containing protein OsCBSX11	2.15878	6.68509	24.3098	33.1938	2.70492
Os02g0648100	OsRLCK79	Protein kinase, core domain containing protein	51.8108	28.9687	80.4737	94.7	1.11362
Os02g0649300	Oshox24, OsHox24, OsSLI1	HD-ZIP I protein, Transcription activator, Stress response, Panicle development	6.47635	2.22836	36.0455	38.0753	3.08325
Os02g0649800	N/A	Similar to Cytochrome B5 homolog (Fragment)	206.164	164.899	365.485	397.35	1.03834
Os02g0651900	N/A	Hypothetical protein	45.3345	42.3389	147.535	180.613	1.90237
Os02g0671800	N/A	Integrase, catalytic core domain containing protein	74.4781	86.9062	196.993	139.609	1.06358
Os02g0673500	N/A	Basic helix-loop-helix dimerisation region bHLH domain containing protein	821.418	831.18	1798.92	1628.45	1.05308
Os02g0676800	ERF20	Similar to Dehydration responsive element binding protein 1E (DREB1E protein)	35.6199	18.9411	66.2231	96.6526	1.57302
Os02g0681700	OsRLCK83	Serine/threonine protein kinase-related domain containing protein	115.495	93.5913	214.596	211.855	1.02766
Os02g0684500	N/A	Similar to Histone H4	132.765	95.8197	308.482	278.242	1.35952
Os02g0699700	OsTOP2	Similar to DNA topoisomerase II	160.829	151.529	333.63	326.081	1.07861
Os02g0719600	JMT-2, OsJMT-2, OsJMT2	SAM dependent carboxyl methyltransferase family protein	36.6993	41.2247	99.7538	96.6526	1.33443
Os02g0720500	N/A	Peptidase A1 domain containing protein	165.147	114.761	337.822	329.986	1.25344
Os02g0733900	N/A	Conserved hypothetical protein	10.7939	13.3702	39.3986	38.0753	1.68207
Os02g0734400	N/A	Similar to ABA-induced protein	85.272	71.3077	203.699	154.254	1.19432
Os02g0738200	OsPUB40	Zinc finger, RING/FYVE/PHD-type domain containing protein	16.1909	10.0276	96.4007	147.42	3.21175
Os02g0738300	N/A	Conserved hypothetical protein	118.733	106.962	367.999	426.638	1.81444
Os02g0742700	N/A	Conserved hypothetical protein	14.0321	26.7404	101.43	119.107	2.43763
Os02g0742900	N/A	Similar to Kinesin-like protein	2.15878	2.22836	22.6332	26.3598	3.48045
Os02g0755900	N/A	UDP-glucuronosyl/UDP-glucosyltransferase domain containing protein	98.2247	64.6226	191.125	197.21	1.25212
Os02g0757800	N/A	Hypothetical protein	0	3.34255	25.148	12.6918	3.51874
Os02g0770500	OsWRKY32	Similar to WRKY transcription factor 32	0	0	19.2801	22.4546	6.69188
Os02g0770700	N/A	Peptidase C50, separase domain containing protein	89.5896	49.024	162.624	202.092	1.39248
Os02g0782500	OsHSP18.0-CIII	Similar to Small heat stress protein class CIII. (Os02t0782500-01);Similar to 17.5 kDa class II heat shock protein	23.7466	22.2836	52.8108	73.2217	1.45036
Os02g0793800	N/A	Conserved hypothetical protein	2.15878	5.57091	19.2801	25.3835	2.53379
Os02g0802500	N/A	Similar to H(+)-translocating (Pyrophosphate-ENERGIZED) inorganic pyrophosphatase beta-1 polypeptide (EC 3.6.1.1) (Fragment)	38.8581	40.1106	316.027	288.005	2.93608
Os02g0804000	OsmiR396c	Primary microRNA of OsmiR396c; Target gene	6.47635	8.91346	35.2072	34.1701	2.17437
Os02g0807800	OsWAK20	Hypothetical conserved gene	18.3497	25.6262	108.136	128.87	2.43077
Os02g0809800	OsPHO1;2	Phosphate (Pi) transporter, Root-to-shoot Pi transfer	214.799	206.124	419.972	429.567	1.01279
Os02g0809900	N/A	Quinoprotein amine dehydrogenase, beta chain-like domain containing protein	1.07939	1.11418	16.7653	11.7155	3.70118
Os02g0810200	OsSTD1	Kinesin-related protein, Regulation of cell division and plant development	19.4291	14.4844	71.2527	37.099	1.67886
Os02g0811800	OsCCR10, CCR10	Similar to Cinnamoyl-CoA reductase	0	0	34.369	15.6206	6.95705
Os02g0822900	OsPUB62, OsRLCK91	Hypothetical conserved gene	43.1757	71.3077	130.77	103.487	1.03621
Os02g0823100	OsPIP1;3. PIP1.3, PIP1-3, RWC3, RWC-3, OsPIP1-3	Plasma membrane intrinsic protein, Promotion of plant tolerance to water deficit and growth	224.514	176.041	496.254	506.694	1.32317
Os02g0823700	OsXTH22	Similar to Xyloglucan endotransglucosylase/hydrolase 9	2.15878	12.256	95.5625	81.032	3.6256
Os03g0103200	OsHyPRP04, HyP/GRP04, OsHyPRP4, HyP/GRP4	Similar to Physical impedance induced protein	576.395	630.627	1451.88	1424.41	1.2532
Os03g0103300	qLTG-3-1(t), qLTG3-1, OsHyPRP05, OsHyPRP5, HyP/GRP05, HyP/GRP5	Hybrid proline- or glycine-rich protein, Controll of low-temperature germinability, Pre-harvest sprouting resistance	338.929	394.421	740.19	790.794	1.06189
Os03g0105500	N/A	Conserved hypothetical protein	2.15878	2.22836	23.4715	28.3124	3.56016
Os03g0110500	N/A	KIP1-like domain containing protein	7.55575	7.79928	42.7516	31.2413	2.27106
Os03g0114100	N/A	Conserved hypothetical protein	75.5575	49.024	155.918	176.708	1.41435
Os03g0115800	N/A	hypothetical protein	1.07939	3.34255	1340.39	1302.37	9.23491
Os03g0122300	FLS, 2-ODD2, Os2-ODD2, 2ODD2, Os2ODD2, OsF3H, F3H	Flavanone 3-hydroxylase, Positive regulation of flavonoid biosynthesis, Resistance to brown planthopper (BPH)	1450.7	1348.16	3788.13	3489.26	1.3788
Os03g0125100	DSM2, OsDSM2, OsBCH1, BCH1, OsHYD3	Beta-carotene hydroxylase, Drought and oxidative stress resistance	68.0017	75.7644	140.829	147.42	1.00358
Os03g0128300	N/A	Conserved hypothetical protein	1.07939	2.22836	26.8246	22.4546	3.90378
Os03g0129400	N/A	Conserved hypothetical protein	10.7939	5.57091	64.5466	75.1743	3.08871
Os03g0132900	CHT11	Similar to Chitinase 11	639	589.402	1313.56	1183.26	1.0238
Os03g0135100	OsGSTF15	Glutathione S-transferase GSTF15	360.517	309.743	659.716	716.596	1.03691
Os03g0138200	OsCYP96B6	Cytochrome P450 family protein	71.2399	74.6502	175.198	190.376	1.32479
Os03g0138500	N/A	Conserved hypothetical protein	33.4612	30.0829	111.49	106.416	1.77774
Os03g0153500	N/A	Similar to FAD binding domain containing protein, expressed	19.4291	14.4844	78.7971	70.2928	2.13559
Os03g0153900	N/A	Aromatic-ring hydroxylase family protein	127.368	71.3077	367.161	346.583	1.84325
Os03g0171700	OsILI3, OsbHLH153, bHLH153, OsBUL2, BUL2	Basic helix-loop-helix dimerisation region bHLH domain containing protein	34.5406	28.9687	76.2823	78.1031	1.28061
Os03g0174200	N/A	Conserved hypothetical protein	15.1115	18.9411	61.1935	45.8856	1.65599
Os03g0180800	OsJAZ3, JAZ3, OsJAZ 9, OsJAZ9, Os-JAZ9, JAZ9, OsTIFY11a, OsJAZ6, JAZ6	TIFY domain-containing transcriptional regulator, Salt and dehydration stress tolerance	38.8581	52.3666	140.829	123.012	1.5344
Os03g0182800	OsEBP-89, ebp-89, OsERF#060, OsERF060, OsERF60, ERF60, AP2/EREBP#027, AP2/EREBP27, OsEBP89, DLN76, OsDLN76	APETALA2/ethylene responsive factor, ERF transcription factor, Tolerance to drought and submergence stress	344.326	294.144	948.08	865.968	1.50655
Os03g0183000	OsLG3, OsAP2-125, OsLG3/OsAP2-125	APETALA2/ethylene-responsive element binding protein 125, Transcription regulator, Positive regulator of grain length	429.598	399.991	1492.95	1411.71	1.80797
Os03g0195100	OsALD1, ALD1	Putative aminotransferase, Disease resistance response against infection with rice blast fungus	11.8733	8.91346	39.3986	53.6959	2.15939
Os03g0197200	N/A	Similar to Sorbitol transporter	65.8429	61.28	129.931	128.87	1.02543
Os03g0213600	N/A	Conserved hypothetical protein	44.2551	47.9098	93.8859	92.7475	1.01831
Os03g0214100	OsRPA1, OsRPA70b, RPA70b	Replication protein A1	23.7466	15.5986	49.4578	56.6248	1.4282
Os03g0216700	OsFRDL1, FRDL1	Citrate transporter, Efficient translocation of Fe	57.2078	38.9964	189.448	233.333	2.13264
Os03g0218400	OsMST4	Similar to Hexose transporter	715.637	603.887	3306.96	3376.01	2.33968
Os03g0226200	HB2, OsHB2, OsNSHB2, hb2, GLB1b, ORYsa GLB1b, OsPgb1.2, Pgb1.2	Non-symbiotic hemoglobin 2 (rHb2) (ORYsa GLB1b).	386.422	368.794	908.682	873.779	1.23904
Os03g0228200	N/A	Conserved hypothetical protein	173.782	162.671	393.147	409.065	1.25301
Os03g0233900	HB1, OsHB1, GLB1A, rHb1, ORYsa GLB1a, nsHb1, OsNSHB1, hb1, nsHb, OsPgb1.1, Pgb1.1	Non-symbiotic hemoglobin 1 (rHb1) (ORYsa GLB1a)	15.1115	23.3978	301.776	354.393	4.09335
Os03g0244700	N/A	Armadillo-like helical domain containing protein	83.1132	101.391	236.391	203.068	1.25398
Os03g0253200	OsWAG	Similar to WAG1; kinase	7.55575	31.1971	76.2823	43.933	1.64002
Os03g0254800	CS, OsCS	Similar to Chorismate synthase 1, chloroplast precursor (EC 4.2.3.5) (5- enolpyruvylshikimate-3-phosphate phospholyase 1)	2892.77	2862.33	7137.85	7079.07	1.30471
Os03g0255900	N/A	Conserved hypothetical protein	61.5254	56.8233	141.667	114.226	1.11397
Os03g0277600	OsDUF26, CRRSP, OsCRRSP55, CRRSP55	Similar to (clone wusl1032) mRNA sequence	443.63	449.016	1917.12	2125.38	2.17856
Os03g0277650	N/A	Similar to (clone wusl1032) mRNA sequence	6.47635	7.79928	56.1639	60.5299	3.03183
Os03g0277700	N/A	Protein of unknown function DUF26 domain containing protein	5.39696	10.0276	276.628	345.606	5.33875
Os03g0288000	OsMT1b, MT1b, OsMT-I-1b, OsMTI-1b, MT-I-1b, MTI-1b, MT1La, OsMT1La, OsMT1	Similar to Metallothionein	79.875	76.8786	271.599	258.717	1.75855
Os03g0291500	OsASN1, OsAS1, AS1	Asparagine synthetase, Biosynthesis of asparagine following the supply of ammonium	2547.37	2417.78	6563.63	6070.57	1.34764
Os03g0293450	N/A	Hypothetical protein	38.8581	27.8546	129.093	138.633	2.00264
Os03g0293500	PDC2	Similar to Pyruvate decarboxylase isozyme 2	1837.13	1788.26	5170.43	5178.24	1.51314
Os03g0296200	N/A	Conserved hypothetical protein	4.31757	0	22.6332	13.668	3.06221
Os03g0297800	N/A	Similar to Leucine Rich Repeat family protein, expressed	1.07939	2.22836	14.2505	20.5021	3.39587
Os03g0299700	N/A	hypothetical protein	0	1.11418	1997.59	1884.24	11.7897
Os03g0300400	JIOsPR10, OsPR10, PR10, OsJiPR10, JiPR10	Pathogen-related protein (JIOsPR10)	368.073	414.476	937.183	899.162	1.2313
Os03g0301950	OsPEX11-2, OsPEX11-5	Peroxisomal protein	15.1115	27.8546	94.7242	92.7475	2.12843
Os03g0302900	SSD1	Conserved hypothetical protein	45.3345	33.4255	75.4441	118.131	1.29316
Os03g0313800	N/A	Hypothetical conserved gene	71.2399	70.1935	146.697	167.922	1.1523
Os03g0316200	OsGolS1, GolS1, OsGolS2, GolS2	Galactinol synthase	152.194	148.186	425.84	336.82	1.34579
Os03g0317300	N/A	Peptidase A1 domain containing protein	11.8733	6.68509	77.1206	48.8145	2.76205
Os03g0321700	OsWRKY55	Similar to WRKY transcription factor 55.	76.6368	82.4495	158.433	188.424	1.12337
Os03g0356526	N/A	Hypothetical conserved gene	5.39696	11.1418	51.1343	44.9093	2.54264
Os03g0362500	N/A	Similar to Terpene synthase family, metal binding domain containing protein, expressed	33.4612	38.9964	473.621	342.677	3.49654
Os03g0363100	N/A	Armadillo-like helical domain containing protein	97.1453	127.017	252.318	231.381	1.11116
Os03g0386000	SRWD5, OsWD40-73	WD40 subfamily protein, Salt stress	264.451	239.549	610.259	677.545	1.35229
Os03g0387900	N/A	Conserved hypothetical protein	174.862	252.919	410.751	502.789	1.0944
Os03g0400800	N/A	Similar to Leucine Rich Repeat family protein, expressed.	43.1757	40.1106	108.975	134.728	1.54704
Os03g0411800	OsZIP2, OsZIP11, ZIP11	Similar to Metal transport protein.	479.25	499.154	1008.44	1036.82	1.0637
Os03g0418000	RCH10	Similar to Basic endochitinase 2 precursor	6.47635	14.4844	174.36	216.736	4.22685
Os03g0421000	N/A	Zinc finger, FYVE/PHD-type domain containing protein	5.39696	12.256	42.7516	64.4351	2.60394
Os03g0436400	N/A	Similar to A.thaliana gene induced upon wounding stress	20.5085	15.5986	46.943	51.7433	1.44866
Os03g0439000	N/A	Conserved hypothetical protein	28.0642	14.4844	89.6946	95.6763	2.11975
Os03g0587200	N/A	Kinesin, motor region domain containing protein	62.6048	44.5673	151.726	161.088	1.54357
Os03g0596600	N/A	Zinc finger, CCHC-type domain containing protein	4.31757	0	28.5011	33.1938	3.82083
Os03g0597600	OsASNase1, ASNase1	Similar to L-asparaginase (EC 3.5.1.1) (L-asparagine amidohydrolase)	23.7466	40.1106	54.4874	96.6526	1.24089
Os03g0603600	N/A	PLC-like phosphodiesterase, TIM beta/alpha-barrel domain domain containing protein	556.966	612.8	1231.41	1197.91	1.05485
Os03g0629800	N/A	hypothetical protein	0	0	186.934	209.902	9.94131
Os03g0651700	N/A	Conserved hypothetical protein	43.1757	32.3113	86.3415	73.2217	1.08016
Os03g0661600	OsPR5, PR5	Similar to Alpha-amylase/trypsin inhibitor (Antifungal protein)	8.63514	15.5986	65.3849	47.8382	2.22907
Os03g0663500	N/A	Similar to Osmotin precursor	162.988	140.387	347.043	309.484	1.11413
Os03g0664800	N/A	Acyl-CoA N-acyltransferase domain containing protein	111.177	135.93	294.232	232.357	1.09392
Os03g0672400	N/A	Conserved hypothetical protein	7.55575	15.5986	60.3552	89.8186	2.69883
Os03g0675600	OsPSK5	Similar to Phytosulfokines 3 precursor	17.2703	28.9687	61.1935	55.6485	1.34006
Os03g0676400	OsVQ13	VQ domain containing protein	20.5085	30.0829	78.7971	62.4825	1.48486
Os03g0682100	OsMFS1	Similar to nitrate and chloride transporter	69.0811	67.9651	256.51	201.116	1.74114
Os03g0683800	OsGELP53	Similar to Proline-rich protein APG-like	189.973	164.899	440.929	483.263	1.37967
Os03g0691800	N/A	Similar to HIPL1 protein precursor	74.4781	73.536	142.505	226.499	1.31489
Os03g0699700	Osr9-LOX1, OsLOX3, LOX3	9-lipoxigenase	2.15878	3.34255	40.2368	34.1701	3.76199
Os03g0717950	N/A	Hypothetical protein	23.7466	11.1418	45.2664	51.7433	1.47159
Os03g0725200	N/A	Hypothetical protein	3.23818	0	16.7653	28.3124	3.78119
Os03g0729500	OsGRF6	Transcription factor, Floral organ development	5.39696	5.57091	23.4715	42.9567	2.59482
Os03g0734100	N/A	Conserved hypothetical protein	12.9527	11.1418	55.3256	64.4351	2.31147
Os03g0734300	N/A	Similar to Proteinase inhibitor type II CEVI57 precursor	137.083	121.446	298.423	281.171	1.16476
Os03g0736500	KN, OsKN, OsSYP111, SYP111	Syntaxin-related protein KNOLLE (Syntaxin 111)	37.7787	18.9411	125.74	87.866	1.91243
Os03g0736900	N/A	Similar to Sorghum bicolor protein targeted either to mitochondria or chloroplast proteins T50848	140.321	130.359	348.719	378.8	1.42546
Os03g0739700	N/A	Uncharacterised protein family UPF0114 domain containing protein	46.4139	61.28	119.872	114.226	1.12157
Os03g0757950	N/A	Hypothetical protein	99.3041	80.2211	206.214	207.95	1.20516
Os03g0758100	Pho1, OsPho1, OsPHOL, PHOL	Starch phosphorylase, Alpha-glucan phosphorylase, Starch biosynthesis in rice endosperm at low temperature	151.115	167.127	543.197	582.845	1.82301
Os03g0760900	N/A	Hypothetical conserved gene	5.39696	11.1418	44.4282	27.3361	2.12398
Os03g0765000	N/A	Similar to Serine/threonine-protein kinase 12 (EC 2.7.1.37) (Aurora-B) (Fragment)	14.0321	13.3702	33.5307	47.8382	1.56724
Os03g0766600	N/A	Conserved hypothetical protein	10.7939	14.4844	94.7242	79.0794	2.78448
Os03g0770900	N/A	Conserved hypothetical protein	7.55575	24.512	63.7083	66.3877	2.0247
Os03g0790700	AO	Aldehyde oxidase-2	213.72	193.868	551.58	607.252	1.5064
Os03g0793600	N/A	Similar to type I inositol-1,4,5-trisphosphate 5-phosphatase CVP2	17.2703	27.8546	53.6491	58.5773	1.31553
Os03g0797300	N/A	Similar to benzoxazinless1	152.194	180.498	352.072	353.417	1.085
Os03g0797500	N/A	Similar to Indole-3-glycerol phosphate lyase (Fragment)	62.6048	102.505	367.161	370.99	2.16257
Os03g0803500	N/A	Similar to Prolyl 4-hydroxylase alpha-1 subunit-like protein	7.55575	24.512	153.403	144.491	3.22249
Os03g0804500	GER7, OsGLP3-7, GLP3-7	Similar to Germin-like protein subfamily T member 1 precursor	63.6841	95.8197	203.699	135.704	1.09318
Os03g0806600	N/A	Conserved hypothetical protein	352.961	291.916	742.705	793.723	1.25139
Os03g0816800	N/A	Protein of unknown function DUF567 family protein	49.652	49.024	105.622	94.7	1.02245
Os03g0820400	ZFP15	Similar to ZPT2-13	25.9054	15.5986	70.4145	51.7433	1.55765
Os03g0830400	N/A	PGPS/D12	5.39696	3.34255	40.2368	63.4588	3.5625
Os03g0837800	N/A	Endoplasmic reticulum ERp29-type, C-terminal domain containing protein	1.07939	6.68509	45.2664	18.5495	3.05197
Os03g0838400	AMT3;2, OsAMT3;2, OsAMT3.2	Ammonium transporter	31.3024	52.3666	223.817	245.049	2.4885
Os03g0850100	N/A	NLI interacting factor domain containing protein	22.6672	23.3978	54.4874	81.032	1.55395
Os04g0127100	OsSub37, SUB37	Peptidase S8, subtilisin-related domain containing protein	1.07939	7.79928	22.6332	31.2413	2.60752
Os04g0128700	N/A	Thioredoxin-like fold domain containing protein	5.39696	14.4844	67.0614	70.2928	2.79353
Os04g0142400	N/A	Conserved hypothetical protein	280.642	189.411	556.61	528.172	1.20571
Os04g0149400	N/A	Conserved hypothetical protein	253.657	245.12	564.992	510.599	1.10935
Os04g0150300	N/A	Conserved hypothetical protein	63.6841	66.8509	160.947	180.613	1.38698
Os04g0153000	N/A	Similar to OSIGBa0147M20.4 protein	3.23818	12.256	43.5899	27.3361	2.2029
Os04g0154800	N/A	Protein of unknown function DUF594 family protein	9.71453	7.79928	77.1206	51.7433	2.88045
Os04g0167851	N/A	Hypothetical gene	0	2.22836	16.7653	14.6443	3.83368
Os04g0178300	OsCPS4, CYC1, OsCYC1, OsCyc1, cpsl3, OsCPSL3, OsCPSsyn, OsCyc1/OsCPS4, OsTPS15, Os-CPS4	Similar to Isoform 3 of Syn-copalyl diphosphate synthase	92.8277	54.5949	142.505	167.922	1.07155
Os04g0184100	N/A	Similar to OSIGBa0140C02.7 protein	100.383	94.7055	209.567	183.542	1.01171
Os04g0201200	N/A	Hypothetical conserved gene	49.652	59.0517	103.107	133.752	1.12217
Os04g0201500	N/A	Similar to amino acid permease	19.4291	33.4255	62.0318	83.9609	1.46567
Os04g0209200	OsABCC9, ABCC9, OsMRP9, OsABCC14, ABCC14	Similar to MRP-like ABC transporter	120.892	110.304	266.569	226.499	1.09366
Os04g0209300	OsABCC10, OsMRP10	Similar to Glutathione-conjugate transporter AtMRP4	322.738	303.058	742.705	712.691	1.21774
Os04g0227200	N/A	Protein kinase, catalytic domain domain containing protein	142.48	121.446	297.585	285.076	1.1423
Os04g0249600	STR6, OsHAC1;2, OsStr6, OsRhST, RLD	Similar to senescence-associated protein DIN1	133.845	158.214	1062.08	1000.7	2.82159
Os04g0350300	PAKRP1, OsKRP1, SIP18	Similar to SKIP interacting protein 18 (Fragment)	43.1757	51.2524	127.417	99.5815	1.26796
Os04g0356600	N/A	Similar to OSIGBa0105P02.3 protein	8.63514	17.8269	40.2368	47.8382	1.73657
Os04g0365100	OsWAK37	Similar to OSIGBa0135K14.8 protein	19.4291	10.0276	167.653	156.206	3.45461
Os04g0366000	N/A	Similar to OSIGBa0110B10.6 protein	9.71453	13.3702	125.74	127.894	3.45994
Os04g0368000	OsWAK43	Serine/threonine protein kinase-related domain containing protein	78.7956	82.4495	238.906	214.784	1.49347
Os04g0387300	N/A	Similar to OSIGBa0075F02.1 protein	319.5	366.566	665.584	821.059	1.11471
Os04g0395100	N/A	Protein of unknown function DUF26 domain containing protein	14.0321	24.512	68.7379	61.5062	1.75983
Os04g0395800	OsJAZ11, OsJAZ5, OsTIFY9, JAZ11, JAZ11/TIFY9	Tify domain containing protein	29.1436	32.3113	96.4007	84.9371	1.56252
Os04g0396800	OsSCP24	Peptidase S10, serine carboxypeptidase family protein	287.118	330.912	616.126	658.995	1.04484
Os04g0397800	N/A	hypothetical protein	0	0	263.216	238.215	10.28
Os04g0400000	N/A	Similar to OSIGBa0113L04.2 protein	88.5102	71.3077	166.815	204.044	1.21213
Os04g0401700	OsHAK1, HAK1	Potassium transporter, Potassium mediated growth, Salt tolerance	327.056	241.778	582.596	644.351	1.10749
Os04g0405300	OsSDR110C-MS3, SDR110C-MS3	Similar to Stem secoisolariciresinol dehydrogenase	150.036	119.218	428.355	434.449	1.67902
Os04g0412800	OsGRL8	Thioredoxin fold domain containing protein	5.39696	2.22836	32.6924	17.5732	2.71968
Os04g0413500	gif1, CIN2, OsCIN2, OsGIF1, WB1, OsWB1	Cell-wall invertase, Carbon partitioning during early grain filling, Regulation of endosperm development	55.049	42.3389	142.505	101.534	1.3268
Os04g0418800	N/A	Similar to Hydroxyproline-rich glycoprotein	2312.06	2084.64	7483.21	7791.76	1.79625
Os04g0419100	N/A	Conserved hypothetical protein	2.15878	7.79928	104.783	105.439	4.40967
Os04g0422300	N/A	Protein of unknown function DUF6, transmembrane domain containing protein	15.1115	4.45673	34.369	52.7196	2.1464
Os04g0430600	N/A	Similar to OSIGBa0160I14.1 protein	234.228	233.978	461.885	501.813	1.04075
Os04g0430700	OsSub41, SUB41	Peptidase S8, subtilisin-related domain containing protein	207.243	236.207	524.755	514.504	1.22934
Os04g0430950	N/A	Hypothetical protein	22.6672	25.6262	56.1639	60.5299	1.27269
Os04g0435100	OsBAT7	Amino acid/polyamine transporter I family protein	30.223	24.512	73.7675	88.8423	1.56856
Os04g0444300	OsARGOS	Similar to ARGOS	12.9527	5.57091	98.9155	141.562	3.69072
Os04g0447700	N/A	Similar to Polyketide reductase	185.655	173.812	509.667	371.966	1.29605
Os04g0450000	N/A	Zinc finger, FYVE/PHD-type domain containing protein	16.1909	6.68509	46.943	52.7196	2.11843
Os04g0458600	N/A	Similar to ORW1943Ba0077G13.3 protein	43.1757	76.8786	155.079	142.538	1.31226
Os04g0459000	OsABCB14, ABCB14, OsPGP14, OsMDR13, OsABCB14_1, OsABCB14_2	Multidrug-resistance(MDR)-like ATP Binding Cassette B (ABCB) transporter, P-glyco-protein, Auxin transport, Iron homeostasis	139.242	231.75	386.441	359.274	1.00892
Os04g0461800	dw2(fh2), dw2, fh2, FH2, OsFH2	Actin-binding FH2 domain containing protein	61.5254	47.9098	136.638	109.344	1.16933
Os04g0464100	N/A	Heavy metal transport/detoxification protein domain containing protein	44.2551	49.024	115.681	102.51	1.22736
Os04g0467901	OsKCH2	Plant-specific kinesin-14, Processive minus-end-directed microtubule motor	1.07939	3.34255	34.369	25.3835	3.76605
Os04g0468600	N/A	Heavy metal transport/detoxification protein domain containing protein	439.313	466.842	1497.98	1460.53	1.70746
Os04g0469300	N/A	Similar to ATFP4	31.3024	31.1971	140.829	183.542	2.37396
Os04g0480200	OsNAR2.2, OsNRT3.1B	Partner protein for high-affinity nitrate transport, Determination of root growth and development in a nitrate-dependent manner	5.39696	5.57091	50.296	9.76289	2.46009
Os04g0489600	OsbHLH111	Helix-loop-helix DNA-binding domain containing protein	950.945	1022.82	2710.12	2603.76	1.42931
Os04g0490000	N/A	Similar to Glutamate synthase [NADH], chloroplast precursor (EC 1.4.1.14) (NADH- GOGAT)	66.9223	55.7091	145.859	123.989	1.13847
Os04g0493400	CHT4	Similar to Chitinase	1164.66	1021.71	4714.42	4019.38	1.99824
Os04g0493600	N/A	Similar to Lectin-C precursor (PL-C)	1863.03	1872.94	5589.57	4772.1	1.47227
Os04g0494100	CHT5	Similar to Chitinase	925.039	711.963	2729.4	2511.99	1.67877
Os04g0496300	N/A	Similar to H0306B06.4 protein	39.9375	23.3978	206.214	209.902	2.71281
Os04g0504200	N/A	Conserved hypothetical protein	0	1.11418	20.1184	14.6443	4.98611
Os04g0507700	OsGELP56	Lipase, GDSL domain containing protein	148.956	216.151	528.947	568.2	1.58822
Os04g0509400	N/A	RmlC-like jelly roll fold domain containing protein	152.194	134.816	324.409	324.128	1.17565
Os04g0513400	Os4bglu16, Os4Bglu16, Os4BGlu16	Similar to Beta-glucosidase.	440.392	451.244	950.595	865.968	1.02748
Os04g0515900	ONAC008, ONAC8	Similar to NAM / CUC2-like protein	66.9223	37.8822	191.963	207.95	1.92915
Os04g0517100	OsMYB4, Osmyb4, OsMyb4, MYB4, OsMYB55, MYB55, OsMyb8, MYB8, OsMYB13b, MYB13b	SG2-type MYB transcription factor, Cold tolerance, Resistance to fungal and bacterial pathogens, Panicle development	168.385	207.238	399.854	370.014	1.03661
Os04g0531900	N/A	Short-chain dehydrogenase/reductase SDR domain containing protein	208.323	260.719	669.776	591.631	1.42883
Os04g0552000	N/A	Barwin-related endoglucanase domain containing protein	42.0963	51.2524	103.945	97.6289	1.11186
Os04g0556400	OsUGT93B	Similar to UDP-glycosyltransferase UGT93B9	52.8902	52.3666	197.831	191.353	1.88674
Os04g0576900	OsXIAO	LRR receptor-like kinase, Control of organ size	8.63514	5.57091	31.8542	37.099	2.27571
Os04g0577375	N/A	Hypothetical conserved gene	48.5727	60.1658	127.417	132.775	1.2592
Os04g0578600	OsFRO2, OsFRO1	Similar to H0404F02.15 protein. (Os04t0578600-01);Ferric reductase oxidase, Iron homeostasis, "Drought, heat, salinity stress response"	2.15878	10.0276	88.8563	81.032	3.81155
Os04g0581100	OsS3H, S3H, 2-ODD1, Os2-ODD1, 2ODD1, Os2ODD1	2OG-Fe(II) oxygenase domain containing protein	21.5878	45.6815	195.316	256.764	2.7509
Os04g0581300	N/A	Similar to Mitochondrial import inner membrane translocase subunit TIM13	51.8108	28.9687	82.1502	106.416	1.21926
Os04g0583600	N/A	Similar to Histone H4	50.7314	43.4531	142.505	166.945	1.71429
Os04g0584201	N/A	Hypothetical protein	9.71453	4.45673	31.8542	30.265	2.1287
Os04g0588000	N/A	Similar to transposon protein	12.9527	17.8269	44.4282	46.8619	1.56942
Os04g0589400	N/A	Conserved hypothetical protein	60.446	52.3666	109.813	135.704	1.11966
Os04g0594400	N/A	Aldo/keto reductase domain containing protein	152.194	157.1	330.277	356.346	1.15003
Os04g0598900	OsWAK50	Similar to Wall-associated kinase-like protein	14.0321	21.1695	56.1639	41.0041	1.46885
Os04g0604250	N/A	Conserved hypothetical protein	57.2078	51.2524	122.387	112.273	1.11373
Os04g0606601	N/A	Hypothetical conserved gene	90.6689	70.1935	352.911	270.432	1.95474
Os04g0607500	HKT4, OsHKT4, OsHKT1;1, HKT1;1, OsHKT2	Ion transporter , Na+ transport (Os04t0607500-01);Similar to Cation transporter HKT4. (Os04t0607500-02)	224.514	244.006	488.71	518.409	1.10387
Os04g0611400	N/A	Similar to Vacuolar sorting receptor 7 precursor (AtVSR7) (Epidermal growth factor receptor-like protein 3) (AtELP3) (BP80-like protein f) (AtBP80f)	612.015	569.347	1438.47	1415.62	1.27244
Os04g0613000	OsZIP3	Zinc transporter, Preferential distribution of Zn to developing tissues	10.7939	3.34255	40.2368	50.767	2.67908
Os04g0614500	N/A	Pyridoxal phosphate-dependent transferase, major region, subdomain 1 domain containing protein	6.47635	6.68509	53.6491	41.0041	2.84833
Os04g0617500	N/A	Similar to H0313F03.4 protein	41.0169	20.0553	69.5762	71.2691	1.20299
Os04g0619000	ONAC083, ONAC83	Similar to L1332.9 protein	15.1115	7.79928	86.3415	100.558	3.02313
Os04g0634700	OsBIDK1, OsDGK1, DGK1	Diacylglycerol kinase, Root growth and development, Disease resistance responses	44.2551	55.7091	142.505	118.131	1.38489
Os04g0635100	N/A	Similar to H0315F07.12 protein	162.988	154.871	390.633	357.322	1.23508
Os04g0635400	N/A	Conserved hypothetical protein	118.733	157.1	334.469	299.721	1.20287
Os04g0639000	N/A	Conserved hypothetical protein	14.0321	6.68509	36.8838	33.1938	1.75577
Os04g0647900	N/A	Leucine-rich repeat, N-terminal domain containing protein	68.0017	30.0829	118.196	106.416	1.19365
Os04g0648200	N/A	Leucine-rich repeat, plant specific containing protein	16.1909	4.45673	51.9726	45.8856	2.24006
Os04g0648950	N/A	Non-protein coding transcript	18.3497	14.4844	70.4145	48.8145	1.862
Os04g0659300	OsRMC, OsRLK, OsDUF26, DUF26	Receptor-like protein, Root development, Salt stress response, Regulation of iron acquisition	3797.3	3446.17	8349.14	7378.79	1.11879
Os04g0659800	OsAAP7B, OsAAP14, AAP14	Similar to OSIGBa0132E09-OSIGBa0108L24.20 protein	34.5406	26.7404	67.0614	82.0083	1.27989
Os04g0671200	OsPAO4, OsAO1, AO1	Polyamine oxidase, Seed germination	758.813	738.703	1657.25	1603.07	1.1226
Os04g0673400	Ung	Similar to Uracil-DNA glycosylase	41.0169	46.7957	85.5033	94.7	1.03672
Os04g0674700	N/A	Similar to AMP-binding protein (Adenosine monophosphate binding protein 5 AMPBP5)	175.941	212.809	507.152	498.884	1.3726
Os04g0677200	N/A	Similar to H0402C08.6 protein	0	1.11418	20.9567	21.4784	5.27216
Os04g0678400	OsDof17, Dof17, OsDof-17	Zinc finger, Dof-type domain containing protein	159.75	125.903	369.676	329.009	1.29038
Os04g0683700	OsAAE3, AAE3, OsOCS, OCS, 4CL	4-coumarate-Co-A ligase (4CL) like protein, Adenosine monophosphate binding protein, Regulation of rice blast resistance, floret development, and lignin biosynthesis	5047.24	4529.15	9913.35	10101.7	1.0633
Os04g0683800	N/A	Similar to Phosphoribosyltransferase (Fragment)	119.813	119.218	261.539	232.357	1.04799
Os05g0103800	N/A	Conserved hypothetical protein	8.63514	7.79928	38.5603	36.1227	2.18401
Os05g0104200	Ospgip1, pgip1, OsPGIP1	Polygalacturonase inhibiting protein, Inhibitor of fungal polygalacturonase, Sheath blight resistance	5.39696	1.11418	25.148	26.3598	2.9752
Os05g0112101	N/A	Epsin-like, N-terminal domain containing protein	34.5406	51.2524	94.7242	91.7712	1.12185
Os05g0113900	N/A	Similar to Histone H2A	76.6368	83.5637	238.068	254.811	1.62121
Os05g0115100	N/A	Protein of unknown function DUF1635 family protein	66.9223	76.8786	191.963	181.59	1.37824
Os05g0128000	OsMSL24	Homeodomain-like containing protein	79.875	80.2211	171.845	160.111	1.05268
Os05g0136900	OsAT3, OsAt3	Transferase family protein	280.642	288.573	756.117	994.839	1.61974
Os05g0141000	N/A	Hypothetical conserved gene	2.15878	4.45673	18.4419	36.1227	3.04446
Os05g0142400	N/A	Conserved hypothetical protein	1410.77	1381.59	2759.58	3094.84	1.06735
Os05g0142500	N/A	Hypothetical conserved gene	9.71453	23.3978	57.0022	51.7433	1.7196
Os05g0142600	N/A	Conserved hypothetical protein	15.1115	5.57091	43.5899	37.099	1.96086
Os05g0165500	N/A	Conserved hypothetical protein	17.2703	10.0276	58.6787	57.6011	2.08824
Os05g0166300	N/A	Serine/threonine protein kinase-related domain containing protein	104.701	94.7055	346.204	349.511	1.80226
Os05g0166600	N/A	Serine/threonine protein kinase-related domain containing protein	3.23818	1.11418	28.5011	60.5299	4.34244
Os05g0171050	N/A	Similar to Phospholipase D alpha 1 precursor (EC 3.1.4.4) (PLD alpha 1) (Choline phosphatase 1) (Phosphatidylcholine-hydrolyzing phospholipase D 1)	123.051	90.2488	228.847	210.878	1.04333
Os05g0181700	N/A	Conserved hypothetical protein	87.4308	91.363	251.48	298.744	1.62064
Os05g0182600	N/A	Similar to SSRP1 protein	51.8108	50.1382	207.052	205.021	2.01496
Os05g0187500	qSW5/GW5, GSE5	IQ calmodulin-binding motif family protein, Positive regulator of brassinosteroid signalling, Regulation of grain width and weight	8.63514	4.45673	38.5603	22.4546	2.22083
Os05g0195101	N/A	Non-protein coding transcript	16.1909	35.6538	75.4441	101.534	1.77244
Os05g0195200	OsC3H35, OsTZF1, OsCCCH-Zn-3	CCCH-tandem zinc finger protein, Photomorphogenesis and ABA responses, Abiotic stress tolerance	75.5575	80.2211	186.095	202.092	1.31682
Os05g0205100	N/A	NLI interacting factor domain containing protein	1.07939	1.11418	15.0888	15.6206	3.80734
Os05g0207700	N/A	Similar to Serine/threonine-protein kinase PBS1 (EC 2.7.1.37) (AvrPphB susceptible protein 1)	2.15878	3.34255	29.3394	17.5732	3.09824
Os05g0209500	N/A	Conserved hypothetical protein	334.612	357.653	898.623	902.091	1.3794
Os05g0217700	OsBURP07, OsBURP7	BURP domain containing protein	487.885	437.874	1069.63	1070.99	1.20894
Os05g0235800	OsMCM6	DNA-dependent ATPase MCM domain containing protein	45.3345	38.9964	84.665	97.6289	1.11038
Os05g0244500	N/A	Glycoside hydrolase, family 5 protein	576.395	615.029	1787.19	1553.28	1.48838
Os05g0244700	N/A	Aminotransferase, class IV family protein	80.9544	67.9651	201.184	133.752	1.17158
Os05g0261700	N/A	Leucine-rich repeat, plant specific containing protein	264.451	269.632	552.418	596.513	1.10461
Os05g0269500	N/A	Generative cell specific-1, HAP2-GCS1 domain containing protein	196.449	186.068	450.988	395.397	1.14663
Os05g0296750	N/A	Hypothetical gene	55.049	56.8233	126.578	98.6052	1.01143
Os05g0304701	N/A	Hypothetical gene	7.55575	13.3702	35.2072	53.6959	2.08678
Os05g0318100	N/A	Similar to Protein kinase-related protein	76.6368	98.0481	201.184	180.613	1.12978
Os05g0324700	N/A	Conserved hypothetical protein	28.0642	30.0829	127.417	111.297	2.03883
Os05g0361700	ERF61	Similar to EREBP-2 protein (Fragment).	15.1115	32.3113	167.653	174.756	2.85605
Os05g0368000	RH1	Non-protein coding transcript	58.2872	42.3389	108.136	111.297	1.1234
Os05g0370700	N/A	Alpha/beta hydrolase family protein	14.0321	8.91346	105.622	97.6289	3.14448
Os05g0384300	N/A	Peptidase aspartic, catalytic domain containing protein	5.39696	13.3702	96.4007	119.107	3.5263
Os05g0399300	CHT2	Similar to Chitinase	29.1436	27.8546	77.1206	55.6485	1.22237
Os05g0399400	Cht9, Cht1	Chitinase 9	55.049	31.1971	219.626	205.021	2.29747
Os05g0399800	N/A	Leucine-rich repeat, N-terminal domain containing protein	41.0169	25.6262	96.4007	78.1031	1.38854
Os05g0414750	N/A	Hypothetical protein	26.9848	53.4808	81.3119	104.463	1.20755
Os05g0419800	OsGELP67, OsGELP67a, OsGELP67b	Lipase, GDSL domain containing protein	161.909	193.868	471.945	474.476	1.41216
Os05g0421900	GA20OX4, OsGA20ox4, ga20ox4	GA 20-oxidase4, GA metabolism	173.782	145.958	488.71	446.164	1.54783
Os05g0426900	N/A	Conserved hypothetical protein	1.07939	2.22836	20.1184	27.3361	3.84621
Os05g0427400	OsPAL04, PAL04, PAL, OsPAL7, PAL7	Similar to Phenylalanine ammonia-lyase	193.211	150.415	374.705	318.27	1.01238
Os05g0431700	PTR	Similar to peptide transporter PTR2-B	124.13	86.9062	236.391	224.546	1.12628
Os05g0434800	N/A	Protein of unknown function DUF1218 domain containing protein	6.47635	12.256	67.0614	37.099	2.48197
Os05g0438201	N/A	hypothetical protein	0	0	50.296	53.6959	8.00952
Os05g0438700	N/A	Similar to Histone H3	33.4612	43.4531	267.407	274.337	2.81771
Os05g0444200	OsDLN142	Similar to T6J4.5 protein (WIP6 protein)	80.9544	75.7644	181.066	167.922	1.15538
Os05g0451300	N/A	Conserved hypothetical protein	362.676	453.472	815.634	848.395	1.02817
Os05g0459000	OsDLN143	Similar to Gag/env/c-myb protein (Fragment)	51.8108	45.6815	140.829	177.685	1.70577
Os05g0459400	N/A	Kinesin, motor region domain containing protein.	19.4291	13.3702	43.5899	67.3639	1.75358
Os05g0464200	N/A	Hypothetical conserved gene	28.0642	37.8822	139.991	123.012	1.99806
Os05g0468800	CRP	Phosphatidylethanolamine-binding protein PEBP domain containing protein	28.0642	27.8546	68.7379	91.7712	1.51901
Os05g0468900	N/A	Zinc finger, RING/FYVE/PHD-type domain containing protein	110.098	140.387	248.127	288.005	1.09755
Os05g0469600	PDC1	Similar to Pyruvate decarboxylase	0	0	25.148	8.7866	6.3992
Os05g0472000	OsG1L8	Similar to LSH6 (LIGHT SENSITIVE HYPOCOTYLS 6)	164.068	159.328	373.029	314.365	1.08908
Os05g0475550	N/A	Non-protein coding transcript	9.71453	4.45673	218.788	247.001	5.03098
Os05g0482400	eui1, GA16, 17ox, CYP714D1, EUI, CYP714D1/EUI, OsEUI	Cytochrome P450 monooxygenase, Gibberellin (GA)-deactivating enzyme, Modulation of internode	15.1115	8.91346	65.3849	48.8145	2.24828
Os05g0490150	N/A	Non-protein coding transcript	32.3818	38.9964	73.7675	99.5815	1.27848
Os05g0493100	N/A	Similar to KI domain interacting kinase 1	8.63514	14.4844	48.6195	54.6722	2.16129
Os05g0493500	CycB1;2, CycB1;os;2, Orysa;CycB1;2	Similar to Cyclin-B1-5	11.8733	12.256	51.9726	68.3402	2.31618
Os05g0502200	N/A	Phospholipid/glycerol acyltransferase domain containing protein	37.7787	41.2247	136.638	127.894	1.74435
Os05g0507000	N/A	Similar to JHL23J11.5 protein	14.0321	10.0276	57.8404	48.8145	2.14777
Os05g0512600	N/A	X8 domain containing protein	74.4781	80.2211	207.89	142.538	1.18257
Os05g0515500	N/A	Similar to O-methyltransferase ZRP4	11.8733	21.1695	145.859	135.704	3.09517
Os05g0526700	5C700	Harpin-induced 1 domain containing protein	10.7939	14.4844	42.7516	52.7196	1.91701
Os05g0526900	OsUGT706D2	UDP-glucuronosyl/UDP-glucosyltransferase family protein	60.446	66.8509	129.093	138.633	1.07232
Os05g0539800	N/A	Protein of unknown function DUF778 family protein	130.606	149.3	288.364	286.053	1.03769
Os05g0546300	N/A	Hypothetical protein	169.465	223.951	512.181	499.86	1.36428
Os05g0546400	N/A	Hypothetical protein	11.8733	15.5986	69.5762	95.6763	2.58811
Os05g0549800	OsRAV12	RAV family protein, Regulation of carpel development, Control of seed size	55.049	38.9964	141.667	173.779	1.7431
Os05g0550600	OsLTP2.5, OsLtpII.5	Similar to Nonspecific lipid-transfer protein 2 (nsLTP2) (7 kDa lipid transfer protein)	3.23818	13.3702	57.8404	72.2454	2.97554
Os05g0550700	N/A	Protein kinase, catalytic domain domain containing protein	23.7466	50.1382	98.0773	86.8897	1.32718
Os05g0550800	N/A	Serine/threonine protein kinase domain containing protein	36.6993	40.1106	95.5625	95.6763	1.31636
Os05g0552800	N/A	Conserved hypothetical protein	26.9848	25.6262	89.6946	61.5062	1.52561
Os05g0555600	OsGLT2, OsNADH-GOGAT2, NADH-GOGAT2, OsGOGAT2	Similar to Glutamate synthase [NADH], amyloplastic	126.289	102.505	483.68	424.686	1.98914
Os05g0565900	OsWRKY49	DNA-binding WRKY domain containing protein	16.1909	4.45673	65.3849	41.9804	2.3755
Os05g0571200	OsWRKY19	Similar to WRKY transcription factor 19	29.1436	27.8546	82.1502	95.6763	1.6401
Os05g0573500	HAP3C, OsHAP3C, OsNF-YB-4, NFYB4	CCAAT-box binding transcription factor, Chloroplast biogenesis	53.9696	32.3113	87.1798	94.7	1.07353
Os05g0575000	OsCV	Stress-induced chloroplast degradation, Regulation of nitrogen assimilation during stress-induced senescence	18.3497	6.68509	87.1798	78.1031	2.71834
Os05g0576600	N/A	Conserved hypothetical protein	169.465	151.529	319.38	344.63	1.04764
Os05g0580500	OsRad21-4, REC8, OsREC8, OsRAD21-4	Similar to 10A19I.14	14.0321	10.0276	71.2527	51.7433	2.3543
Os05g0583000	OsWRKY8	Similar to WRKY8	9.71453	37.8822	69.5762	87.866	1.72869
Os05g0592300	N/A	Similar to Cupin, RmlC-type	276.324	315.314	671.452	713.667	1.22723
Os06g0121200	N/A	Protein of unknown function DUF594 family protein	17.2703	5.57091	47.7812	48.8145	2.07547
Os06g0127800	DLT, dlt, OsGRAS32, OsDLT	GAI-RGA-SCR (GRAS) family protein, Brassinosteroid signaling	4.31757	6.68509	41.0751	57.6011	3.1656
Os06g0133300	N/A	Hypothetical conserved gene	15.1115	16.7127	48.6195	69.3165	1.88772
Os06g0133500	N/A	Conserved hypothetical protein	41.0169	46.7957	136.638	156.206	1.73721
Os06g0142200	OsENOD93a	Early nodulin	106.86	109.19	385.603	388.563	1.84132
Os06g0142300	OsENOD93	Early nodulin 93 ENOD93 protein family protein	15.1115	24.512	55.3256	54.6722	1.47507
Os06g0142400	OsENOD93, ENOD93	Early nodulin	6.47635	5.57091	81.3119	55.6485	3.50819
Os06g0146800	N/A	Conserved hypothetical protein	23.7466	21.1695	91.3711	62.4825	1.77844
Os06g0159400	OsPUB65	Tetratricopeptide-like helical domain containing protein	15.1115	14.4844	46.943	39.0516	1.54013
Os06g0159450	H3R-11	Similar to Histone H3	86.3514	45.6815	196.155	160.111	1.43126
Os06g0160001	H3	Histone H3	7.55575	13.3702	101.43	73.2217	3.06665
Os06g0160100	N/A	Similar to Histones H3 and H4 (ISS)	22.6672	13.3702	152.565	127.894	2.9581
Os06g0168700	OsHyPRP17, HyPRP17	Similar to Prolin rich protein	12.9527	13.3702	57.0022	46.8619	1.98192
Os06g0187000	OsORC1	Similar to Origin recognition complex 1	22.6672	21.1695	79.6354	74.198	1.81138
Os06g0194200	N/A	Conserved hypothetical protein	2.15878	4.45673	25.9863	14.6443	2.6264
Os06g0200800	N/A	Conserved hypothetical protein	10.7939	18.9411	57.8404	35.1464	1.65052
Os06g0205100	C, Cp, OsC1, Os-C1, OsMyb6, Myb6	R2R3-Myb factor, Homolog of maize C1, Determinant of anthocyanin biosynthesis in rice leaves, Apiculus and leaf sheath colour	17.2703	38.9964	79.6354	77.1268	1.48128
Os06g0207950	N/A	Hypothetical gene	36.6993	22.2836	104.783	124.965	1.95827
Os06g0208151	N/A	Similar to quinone oxidoreductase.	0	0	73.7675	54.6722	8.31617
Os06g0210400	N/A	Concanavalin A-like lectin/glucanase, subgroup domain containing protein	10.7939	11.1418	108.975	122.036	3.3961
Os06g0215600	OsOPR5, OsOPR6, OsOPR06-2, OPR4	Similar to Oxo-phytodienoic acid reductase	39.9375	14.4844	71.2527	74.198	1.41485
Os06g0216300	OsOPR1, OsOPR2, OsOPR11, OsOPR06-6, OPDAR1, OsOPR, OPDAR	Similar to 12-oxophytodienoic acid reductase	19.4291	37.8822	82.9885	70.2928	1.42286
Os06g0218900	N/A	Similar to predicted protein	38.8581	27.8546	114.004	173.779	2.10493
Os06g0219500	N/A	Similar to 26.2 kDa heat shock protein, mitochondrial	38.8581	37.8822	88.0181	88.8423	1.20438
Os06g0220000	N/A	Similar to Phi-1 protein.	595.825	554.863	1128.31	1196.93	1.01421
Os06g0223700	N/A	Protein of unknown function DUF581 family protein.	22.6672	31.1971	60.3552	76.1505	1.34097
Os06g0226950	OsDSH1	Fatty acid hydroxylase domain containing protein	44.2551	46.7957	80.4737	124.965	1.17091
Os06g0230000	N/A	Hypothetical conserved gene	1.07939	10.0276	28.5011	40.0279	2.63185
Os06g0242000	N/A	Similar to benzoate carboxyl methyltransferase	1.07939	0	18.4419	36.1227	5.63458
Os06g0244000	N/A	Similar to anthranilic acid methyltransferase 3	721.034	574.918	1532.35	1252.58	1.10406
Os06g0246200	N/A	Similar to Formin-like protein 14	222.355	197.21	905.329	927.475	2.12635
Os06g0256000	N/A	Conserved hypothetical protein	5.39696	1.11418	36.0455	30.265	3.34023
Os06g0271400	N/A	Transposase, Ptta/En/Spm, plant domain containing protein	38.8581	41.2247	210.405	226.499	2.44757
Os06g0299300	N/A	Short-chain dehydrogenase/reductase SDR domain containing protein	65.8429	45.6815	123.225	104.463	1.02979
Os06g0306300	prx78, PRX78, OsPRX78	Haem peroxidase domain containing protein	653.032	703.049	1618.69	1643.09	1.26637
Os06g0308300	N/A	Similar to microtubule-associated protein MAP65-1a	567.76	611.686	1279.2	1142.26	1.03878
Os06g0314600	JMT-1, OsJMT-1, OsJMT1	SAM dependent carboxyl methyltransferase family protein.	239.625	197.21	502.122	474.476	1.16043
Os06g0317200	N/A	Similar to glycine-rich cell wall structural protein	253.657	242.892	865.092	1075.87	1.9654
Os06g0318800	OsAGP24	Non-protein coding transcript	556.966	498.04	1164.35	1156.9	1.13733
Os06g0323100	N/A	Similar to H1005F08.18 protein	78.7956	35.6538	333.63	371.966	2.62286
Os06g0495800	N/A	Protein of unknown function DUF617, plant family protein	10.7939	18.9411	57.0022	74.198	2.14245
Os06g0496400	OsbHLH127, bHLH127, OsRSL3, RSL3	ROOT HAIR DEFECTIVE-SIX LIKE (RSL) class I basic helix-loop-helix protein, bHLH transcription factor, Regulation of root hair development	42.0963	42.3389	108.975	94.7	1.27153
Os06g0499100	N/A	Hypothetical conserved gene	35.6199	32.3113	113.166	83.9609	1.5388
Os06g0501900	CYP76M9	Cytochrome P450 family protein	36.6993	14.4844	72.9293	63.4588	1.41185
Os06g0510200	N/A	Hypothetical protein	32.3818	40.1106	121.549	95.6763	1.58596
Os06g0521500	prx83	Haem peroxidase family protein. (Os06t0521500-01);Haem peroxidase family protein	3.23818	3.34255	70.4145	84.9371	4.56029
Os06g0530600	OsVQ22	VQ domain containing protein	16.1909	20.0553	48.6195	50.767	1.45576
Os06g0548200	N/A	FAD linked oxidase, N-terminal domain containing protein	208.323	225.065	563.316	580.892	1.40069
Os06g0552900	OsFTL12, FT-L11	Similar to SP3D	50.7314	20.0553	202.861	164.993	2.3748
Os06g0557200	N/A	Hypothetical protein	2.15878	7.79928	18.4419	40.0279	2.55538
Os06g0586000	N/A	expressed protein gene	28.0642	40.1106	117.357	144.491	1.94161
Os06g0586150	N/A	Protein kinase, catalytic domain domain containing protein	5.39696	1.11418	23.4715	18.5495	2.684
Os06g0591200	N/A	Conserved hypothetical protein	192.132	188.297	608.582	679.497	1.75866
Os06g0591400	N/A	Conserved hypothetical protein	118.733	101.391	1374.76	1575.73	3.74278
Os06g0599200	N/A	Cytochrome P450 family protein	36.6993	59.0517	93.0477	123.989	1.18008
Os06g0602500	N/A	Serine/threonine protein kinase-related domain containing protein.	210.481	209.466	440.929	452.998	1.0897
Os06g0624850	N/A	Non-protein coding transcript	1.07939	2.22836	25.9863	11.7155	3.52038
Os06g0645600	N/A	Hypothetical conserved gene	1.07939	2.22836	44.4282	35.1464	4.59605
Os06g0653000	OsGL1-3	Glossy1(GL1) homolog, Cuticular wax biosynthesis, Drought tolerance	9.71453	5.57091	36.0455	30.265	2.1156
Os06g0668200	PGK, OsPGK4	Similar to Phosphoglycerate kinase, cytosolic (EC 2.7.2.3)	260.134	194.982	549.903	593.584	1.32769
Os06g0671600	OsSAUR26	Beta tubulin, autoregulation binding site domain containing protein	1.07939	2.22836	31.8542	25.3835	4.12026
Os06g0689600	OsRLCK214	Hypothetical conserved gene	116.574	131.474	247.289	255.788	1.0203
Os06g0694200	OsGELP88	Esterase, SGNH hydrolase-type domain containing protein	1.07939	0	13.4123	12.6918	4.5757
Os06g0697200	OsRH35B	DEAD-box protein abstrakt	10.7939	12.256	49.4578	28.3124	1.75892
Os06g0699600	OsCCT25, OsCMF7	CCT domain containing protein	174.862	161.556	352.072	330.962	1.02194
Os06g0710700	N/A	Similar to Benzoyl coenzyme A: benzyl alcohol benzoyl transferase (Benzoyl- CoA:benzyl alcohol/phenylethanol benzoyltransferase)	86.3514	79.1069	275.79	248.954	1.66554
Os06g0726100	OsCHI11, Cht3	Pathogenesis related (PR)-3 chitinase 3, Resistance against sheath blight pathogen	17.2703	20.0553	256.51	298.744	3.89517
Os06g0726200	CHT1	Similar to Chitinase 1	297.912	284.117	2478.76	2462.2	3.08537
Os06g0726800	cycB2;2 (=cycOs2), cycB2;2, cycOs2, CycB2;2, CycOs2, CYCB2-2, CYCOS2, CycB2-Os2, CYCB2, CycB2;os;2, OsCycB2;2, Orysa;CycB2;2, OsCYCOS2, Os;cycB2;2, CYCB2.2, OsCYCB2.2	G2/mitotic-specific cyclin 2 (B-like cyclin) (CycOs2)	2.15878	8.91346	63.7083	47.8382	3.34254
Os07g0106200	OsMST3	Similar to Monosaccharide transporter 3	742.622	677.423	2143.45	2131.24	1.58958
Os07g0121000	N/A	Protein of unknown function DUF1719, Oryza sativa family protein	36.6993	25.6262	77.9589	95.6763	1.4752
Os07g0121100	N/A	Protein of unknown function DUF1719, Oryza sativa family protein	2.15878	0	18.4419	43.933	4.8305
Os07g0122000	N/A	Protein of unknown function DUF1719, Oryza sativa family protein	9.71453	8.91346	189.448	160.111	4.23028
Os07g0123100	N/A	Conserved hypothetical protein	17.2703	23.3978	49.4578	53.6959	1.34336
Os07g0123500	N/A	BTB/POZ fold domain containing protein	41.0169	32.3113	95.5625	75.1743	1.22036
Os07g0124750	OsCslC10, OsCSLC10	Similar to cDNA clone:J033097L05, full insert sequence	14.0321	22.2836	55.3256	58.5773	1.65067
Os07g0129300	OsPR1, OsPR1a, PR1a, PR1	Similar to PR1a protein	103.622	80.2211	699.953	662.9	2.88889
Os07g0131375	N/A	Protein kinase, catalytic domain domain containing protein	91.7483	93.5913	177.713	227.475	1.12657
Os07g0142100	N/A	hypothetical protein	0	0	20.9567	45.8856	7.3684
Os07g0152700	OsGSTU45	Similar to Glutathione transferase	28.0642	25.6262	93.0477	58.5773	1.50071
Os07g0153150	N/A	hypothetical protein	12.9527	23.3978	4330.49	4294.7	7.89681
Os07g0154100	OSNCED3, OsNCED-3, OsNCED3, OsNCED4, NCED4, OsNECD2	Similar to Viviparous-14	43.1757	31.1971	102.269	101.534	1.45308
Os07g0162450	N/A	Protein of unknown function DUF3778 domain containing protein	9.71453	7.79928	607.744	617.015	6.1255
Os07g0167500	N/A	Conserved hypothetical protein	103.622	73.536	254.833	253.835	1.5204
Os07g0167700	N/A	Conserved hypothetical protein	41.0169	49.024	86.3415	106.416	1.09705
Os07g0174400	OsLLA6, OsLTPG14, OsLTPg14, LLA6, LTPG14, LTPg14	Similar to Non-specific lipid-transfer protein	4.31757	8.91346	32.6924	46.8619	2.58963
Os07g0178700	N/A	Similar to Low molecular mass early light-inducible protein HV90, chloroplast precursor (ELIP)	21.5878	27.8546	77.9589	63.4588	1.51878
Os07g0178800	N/A	Similar to Low molecular mass early light-inducible protein HV90, chloroplast precursor	30.223	37.8822	192.801	170.851	2.41877
Os07g0212400	N/A	Transposase, Ptta/En/Spm, plant domain containing protein	200.767	150.415	1253.21	1252.58	2.83341
Os07g0232800	OsZIP8, OsZIP1	Similar to Zinc transporter protein ZIP1	587.189	659.596	1802.27	1820.78	1.53935
Os07g0241500	OsUGT710C2	UDP-glucuronosyl/UDP-glucosyltransferase family protein	374.549	338.711	1145.07	1173.5	1.70015
Os07g0241600	N/A	UDP-glucuronosyl/UDP-glucosyltransferase domain containing protein	77.7162	90.2488	229.685	254.811	1.52815
Os07g0241700	N/A	Similar to Cytokinin-N-glucosyltransferase 1	64.7635	73.536	167.653	237.238	1.5479
Os07g0249800	OsILL8, ILL8, OsAH4, AH4	Similar to IAA-amino acid hydrolase ILR1-like 8	61.5254	84.6779	196.993	196.234	1.42864
Os07g0251200	N/A	Conserved hypothetical protein	38.8581	17.8269	93.8859	95.6763	1.73853
Os07g0251900	N/A	Leucine-rich repeat, N-terminal domain containing protein.	6.47635	1.11418	41.0751	84.9371	4.0391
Os07g0290200	OsLTPd4, OsLtpIV.4	Plant lipid transfer protein/seed storage/trypsin-alpha amylase inhibitor domain containing protein	141.4	157.1	507.99	536.959	1.8077
Os07g0408500	N/A	Similar to Rac GTPase activating protein 3 (Fragment)	4.31757	1.11418	36.0455	40.0279	3.79811
Os07g0416700	OsFAD2-4	Conserved hypothetical protein	74.4781	54.5949	124.064	140.586	1.03383
Os07g0418700	OsRePRP2.1, RePRP2.1	Proline-rich glycoprotein, ABA-dependent inhibition of root growth	169.465	147.072	342.013	341.701	1.11052
Os07g0429700	N/A	Similar to Thionin-like peptide	2.15878	3.34255	20.1184	20.5021	2.88699
Os07g0430501	N/A	Similar to Thionin-like peptide	1.07939	1.11418	13.4123	17.5732	3.81874
Os07g0432201	N/A	Similar to Thionin-like peptide	47.4933	26.7404	382.25	414.923	3.42053
Os07g0432333	N/A	Similar to Thionin-like peptide	4.31757	0	31.8542	17.5732	3.50641
Os07g0437000	OsYUCCA6, OsYUC6, YUC6	Flavin monooxygenase-like enzyme , Auxin biosynthesis	22.6672	33.4255	160.947	138.633	2.4201
Os07g0440100	N/A	Conserved hypothetical protein	128.448	115.875	237.23	306.555	1.15201
Os07g0442800	N/A	Conserved hypothetical protein	19.4291	12.256	419.972	391.492	4.675
Os07g0448400	OsPIP2;5, PIP2-5	Similar to Aquaporin PIP2-5	15.1115	21.1695	147.535	126.918	2.92235
Os07g0457200	N/A	hypothetical protein	1.07939	1.11418	49.4578	75.1743	5.82623
Os07g0457300	N/A	Protein of unknown function DUF1446 family protein	451.186	418.933	1061.25	1070.99	1.29274
Os07g0463600	N/A	O-methyltransferase, family 2 domain containing protein	5.39696	7.79928	44.4282	41.9804	2.71366
Os07g0474300	N/A	Conserved hypothetical protein	1.07939	0	15.9271	14.6443	4.80356
Os07g0475400	N/A	Similar to Expansin-like protein A (Fragment)	165.147	184.954	335.307	419.804	1.10766
Os07g0482900	N/A	Similar to Cytochrome P450	1.07939	4.45673	29.3394	20.5021	3.1808
Os07g0492100	N/A	DNA helicase, UvrD/REP type domain containing protein	7.55575	11.1418	46.943	25.3835	1.95753
Os07g0493800	OsWAK71, OsRLCK229, RLCK229	Protein kinase, catalytic domain domain containing protein	4.31757	8.91346	51.9726	33.1938	2.69319
Os07g0507200	N/A	Cell cycle regulated microtubule associated protein domain containing protein	61.5254	47.9098	145.02	113.25	1.23979
Os07g0511100	N/A	Conserved hypothetical protein	0	2.22836	13.4123	19.5258	3.89932
Os07g0511400	N/A	hypothetical protein	6.47635	16.7127	643.789	889.399	6.05148
Os07g0524900	N/A	Protein of unknown function DUF6, transmembrane domain containing protein	51.8108	34.5397	97.239	88.8423	1.10697
Os07g0526400	OsPKS15	Polyketide synthase, type III domain containing protein	213.72	221.722	536.491	516.457	1.27433
Os07g0529000	OsEnS-107, EnS-107, OsI85, I85, OsICL, Osl85, l43, Osl43, OsL85	Similar to Isocitrate lyase (Fragment)	354.041	228.407	2387.39	2517.85	3.0737
Os07g0537300	AGP, OsAGP	Similar to receptor-like serine-threonine protein kinase	7.55575	22.2836	54.4874	57.6011	1.91323
Os07g0537900	N/A	Similar to SRK3 gene	148.956	98.0481	312.674	312.413	1.33814
Os07g0538300	N/A	Hypothetical conserved gene	25.9054	31.1971	105.622	107.392	1.90008
Os07g0539100	Gns11, OsGns11	Glycoside hydrolase, family 17 protein	280.642	286.345	821.502	925.522	1.62278
Os07g0539900	N/A	Similar to Beta-1,3-glucanase-like protein	209.402	162.671	862.577	898.186	2.24113
Os07g0550600	N/A	Transferase family protein	2.15878	4.45673	45.2664	88.8423	4.34373
Os07g0550900	N/A	Similar to Receptor-like protein kinase 6	62.6048	66.8509	175.198	173.779	1.43101
Os07g0558900	N/A	Protein of unknown function wound-induced domain containing protein	7.55575	17.8269	104.783	157.183	3.37065
Os07g0559000	N/A	Non-protein coding transcript	1.07939	7.79928	31.0159	45.8856	3.12192
Os07g0560400	N/A	hypothetical protein	0	0	35.2072	40.0279	7.54217
Os07g0563400	N/A	Protein of unknown function DUF761, plant family protein	148.956	178.269	395.662	471.548	1.40553
Os07g0568700	OsFOR1, Osfor1, OsPGIP5, PGIP5	Polygalacturonase-inhibiting protein, Inhibitor of fungal polygalacturonase, Regulation of floral organ number	440.392	445.673	1691.62	1894.98	2.01653
Os07g0569166	N/A	Conserved hypothetical protein	82.0338	82.4495	164.3	182.566	1.07556
Os07g0569800	N/A	Similar to protein kinase	12.9527	10.0276	46.943	34.1701	1.82071
Os07g0575700	SIT3	Similar to Lectin-like receptor kinase 7;2	116.574	162.671	338.66	294.839	1.18384
Os07g0582450	N/A	Hypothetical gene	115.495	112.532	256.51	299.721	1.28516
Os07g0592600	OsGH3-8, OsMGH3, OsGH3.8, GH3.8, OsGH3-2	Indole-3-acetic acid (IAA)-amido synthetase, Auxin signaling and defense signaling in a pathogen-nonspecific manner	26.9848	20.0553	108.975	113.25	2.23824
Os07g0601100	DHFR	Similar to NADPH HC toxin reductase (Fragment)	33.4612	43.4531	81.3119	91.7712	1.17011
Os07g0601900	N/A	Similar to NADPH HC toxin reductase (Fragment)	49.652	54.5949	151.726	150.349	1.53538
Os07g0604300	N/A	A member of the COBRA-like protein family, Modulation of β-glucan synthesis during endosperm cell wall formation	92.8277	69.0793	191.963	229.428	1.37762
Os07g0604700	OsB12D1	B12D-like protein, Flooding tolerance during seed germination and early seedling growth	10.7939	4.45673	72.9293	78.1031	3.30178
Os07g0611400	N/A	Protein kinase C-like, phorbol ester/diacylglycerol binding domain containing protein	17.2703	40.1106	79.6354	129.846	1.86855
Os07g0613000	N/A	RelA/SpoT protein domain containing protein	216.958	162.671	419.972	354.393	1.02874
Os07g0613800	N/A	Protein of unknown function DUF1677, plant domain containing protein	46.4139	72.4219	171.007	156.206	1.46355
Os07g0627000	OsDPE1, OsDpe1, Dpe1	Plastidial disproportionating enzyme1, alpha-1,4-D-glucanotransferase, Storage starch synthesis in rice endosperm	150.036	192.754	741.028	836.68	2.20287
Os07g0633400	N/A	IQ calmodulin-binding region domain containing protein	2.15878	0	41.9134	28.3124	5.00729
Os07g0640300	N/A	Hypothetical conserved gene	1.07939	0	6.70614	26.3598	4.91008
Os07g0643400	N/A	Alpha/beta hydrolase fold-3 domain containing protein	393.978	520.323	982.449	861.087	1.01316
Os07g0654450	N/A	Hypothetical conserved gene	7.55575	7.79928	35.2072	31.2413	2.11458
Os07g0659500	N/A	Non-SMC condensin subunit, XCAP-D2/Cnd1 family protein	76.6368	98.0481	227.17	189.4	1.25605
Os07g0663700	OsSDR110C-MI3, SDR110C-MI3	Similar to Oxidoreductase, short chain dehydrogenase/reductase family protein, expressed.	11.8733	20.0553	51.1343	42.9567	1.56266
Os07g0664400	N/A	Short-chain dehydrogenase/reductase SDR domain containing protein	33.4612	27.8546	72.091	66.3877	1.17534
Os07g0671000	OsFPFL5	Homologue of Arabidopsis FLOWERING PROMOTING FACTOR1 (FPF1), ACE1 homologue, Control of internode elongation during the reproductive phase	5.39696	10.0276	39.3986	49.7907	2.53347
Os07g0673900	OsHIGD2, HIGD2	Hypoxia induced protein, Early stage of hypoxia signalling	65.8429	66.8509	210.405	178.661	1.55322
Os07g0677200	POX22.3, OSPER, OsPOX, POX, Pir3, prx111, POX22, OsPOX1, POX1, OsPOX22.3, OsPR9, PR9	Similar to Peroxidase.	1109.62	996.079	2450.26	2231.8	1.15308
Os07g0677500	POX3006	Similar to Peroxidase precursor	14.0321	18.9411	77.9589	96.6526	2.40494
Os07g0678600	OsCIPK02, CIPK2, OsCIPK2	Calcineurin B-like protein interacting protein kinase	1570.52	1870.71	3427.68	3463.87	1.00222
Os07g0682000	N/A	Heavy metal transport/detoxification protein domain containing protein	71.2399	44.5673	200.346	164.017	1.65316
Os07g0685000	OsDof23, Dof23, OsDof-23, OsDof1, OsCDF3, CDF3	Dof transcription factor	195.37	105.847	332.792	307.531	1.08694
Os07g0686300	N/A	Zinc finger, RING/FYVE/PHD-type domain containing protein	25.9054	24.512	51.1343	69.3165	1.25379
Os07g0687000	OsCIPK03, CIPK3, OsCIPK3	Serine/threonine protein kinase, Abiotic stresses	8.63514	2.22836	27.6628	41.0041	2.65114
Os07g0687900	wsi76, OsLEA24/OsGolS2, OsGolS2/OsLEA24, OsLEA24, OsGolS2, GolS2, LEA24, OsGolS1, GolS1	Galactinol synthase, WSI76 protein induced by water stress, Salt stress response	253.657	246.234	573.375	539.888	1.15548
Os07g0688200	R2R3-MYB	Similar to Typical P-type R2R3 Myb protein	22.6672	27.8546	90.5329	123.012	2.07846
Os07g0688700	N/A	Hypothetical protein	100.383	149.3	372.191	449.093	1.71813
Os08g0111200	N/A	Beta-glucosidase, GBA2 type domain containing protein	324.897	310.857	751.088	726.359	1.21667
Os08g0113600	N/A	Hypothetical protein	0	5.57091	25.9863	32.2175	3.39749
Os08g0113700	N/A	Conserved hypothetical protein	30.223	41.2247	127.417	124.965	1.82219
Os08g0127100	OsHT, OsLHT1, LHT1	Amino acid transporter, transmembrane family protein	1761.57	1635.62	5533.4	5478.93	1.69652
Os08g0141400	OsNDB3	Similar to mRNA, clone: RTFL01-03-I20	189.973	150.415	399.015	357.322	1.15188
Os08g0150700	OsFbox407, Os_F0406	Cyclin-like F-box domain containing protein	112.257	90.2488	260.701	307.531	1.4865
Os08g0158200	N/A	FAD linked oxidase, N-terminal domain containing protein	58.2872	81.3353	172.683	156.206	1.23803
Os08g0158600	N/A	Similar to Cell wall invertase	10.7939	5.57091	41.9134	27.3361	2.08101
Os08g0160300	N/A	Similar to KANADI-like transcription factor FEATHERED	5.39696	6.68509	30.1776	25.3835	2.2036
Os08g0167800	TPS, OsTPS30	Similar to Sesquiterpene synthase	80.9544	38.9964	892.755	1002.65	3.98078
Os08g0168000	OsTPS31, TPS31, OsSTPS, TPS46, tps46, OsTPS46, SSBis039, OsTPS10, TPS10	Terpene synthase, Resistance to aphids (Rhopalosiphum padi)	154.353	130.359	768.691	795.676	2.45688
Os08g0170700	N/A	Disease resistance protein domain containing protein	17.2703	10.0276	90.5329	96.6526	2.77397
Os08g0174100	N/A	Similar to transferase family protein	63.6841	35.6538	155.079	119.107	1.46445
Os08g0174300	N/A	Transferase domain containing protein	5.39696	4.45673	32.6924	29.2887	2.65271
Os08g0189900	OsGLP8-10, OsRGLP2, RGLP2	Germin-like protein 8-10, Disease resistance	102.542	92.4771	356.264	312.413	1.77818
Os08g0190100	OsGLP8-11, RGLP1, OsRGLP1	Germin-like protein 8-11, Disease resistance	4.31757	5.57091	46.1047	68.3402	3.53221
Os08g0202400	N/A	Disease resistance protein domain containing protein	101.463	83.5637	248.127	249.93	1.42775
Os08g0203100	N/A	Hypothetical conserved gene.	34.5406	32.3113	117.357	151.325	2.00476
Os08g0203201	N/A	Similar to SHR5-receptor-like kinase	25.9054	13.3702	64.5466	80.0557	1.87611
Os08g0203350	N/A	Conserved hypothetical protein	4.31757	2.22836	15.0888	32.2175	2.8449
Os08g0203400	SHR5	Protein kinase, core domain containing protein	146.797	90.2488	3753.76	3894.42	5.01099
Os08g0203501	N/A	Non-protein coding transcript	0	4.45673	12.574	27.3361	3.17122
Os08g0207800	N/A	Peptidase aspartic, catalytic domain containing protein	1.07939	1.11418	15.9271	39.0516	4.6431
Os08g0211750	N/A	hypothetical protein	0	0	93.0477	93.7238	8.85466
Os08g0231400	OsGLP8-12	Germin-like protein 8-12, Disease resistance	2017.38	2126.97	21059	19718.1	3.29887
Os08g0240000	N/A	Similar to STF-1 (Fragment)	47.4933	36.768	98.0773	99.5815	1.22898
Os08g0241300	N/A	Similar to OSIGBa0118P15.3 protein	8.63514	22.2836	51.1343	60.5299	1.85528
Os08g0247700	N/A	Protein kinase, catalytic domain domain containing protein	5.39696	27.8546	72.9293	53.6959	1.93556
Os08g0260600	OsTET11	Tetraspanin domain containing protein	111.177	104.733	400.692	376.848	1.84866
Os08g0280100	OsPAP23	Similar to Phytase	17.2703	23.3978	65.3849	79.0794	1.82872
Os08g0281600	OsFBX283, OsKIX_6, OsFbox434, Os_F0157	F-box domain, cyclin-like domain containing protein	3.23818	8.91346	33.5307	25.3835	2.28416
Os08g0322500	N/A	Hypothetical conserved gene	2.15878	6.68509	27.6628	20.5021	2.45282
Os08g0358050	N/A	Non-protein coding transcript	5.39696	4.45673	15.9271	34.1701	2.34011
Os08g0359400	N/A	Hypothetical protein	44.2551	50.1382	99.7538	108.368	1.14044
Os08g0367300	N/A	Hypothetical conserved gene	34.5406	20.0553	108.975	124.965	2.09584
Os08g0374600	OsRLCK253	Similar to Receptor kinase-like protein	10.7939	15.5986	149.212	132.775	3.42078
Os08g0374701	OsRLCK253	Similar to Protein kinase domain containing protein, expressed	17.2703	21.1695	67.0614	55.6485	1.67691
Os08g0384500	OsABCG44, OsPDR17	ABC transporter-like domain containing protein	360.517	403.334	1259.08	1220.36	1.69931
Os08g0388900	N/A	Similar to para-hydroxybenzoate--polyprenyltransferase	0	0	18.4419	12.6918	6.27203
Os08g0398300	OsABCA4	ABC transporter-like domain containing protein	31.3024	32.3113	76.2823	63.4588	1.13702
Os08g0400200	OsSET30, SDG710, OsSUVH10, DLN209, OsDLN209	Similar to SET domain protein	2.15878	0	17.6036	13.668	3.84253
Os08g0434150	N/A	Hypothetical gene	23.7466	35.6538	77.1206	71.2691	1.32301
Os08g0457300	N/A	Hypothetical conserved gene.	6.47635	7.79928	30.1776	28.3124	2.03605
Os08g0466200	OsHAK4	Similar to KUP-related potassium transporter	2.15878	2.22836	30.1776	47.8382	4.14993
Os08g0474000	DERF3, OsDERF3, OsERF#104, OsERF104, AP2/EREBP#152, AP2/EREBP152	Similar to AP2 domain containing protein RAP2.6 (Fragment)	29.1436	12.256	49.4578	61.5062	1.41792
Os08g0479300	CycD4;2, CycD4;os;2, Orysa;CycD4;2, Orysa;CYCD4;2	Cyclin, A/B/D/E domain containing protein	78.7956	45.6815	134.123	123.989	1.051
Os08g0503000	N/A	Hypothetical protein	725.352	974.91	6815.11	5907.53	2.90378
Os08g0503400	N/A	Hypothetical protein	45.3345	40.1106	86.3415	84.9371	1.00298
Os08g0507100	CYP76M10	Cytochrome P450 family protein	5.39696	3.34255	67.0614	94.7	4.20425
Os08g0508800	Lox2:Os:1, OsLOX9, OsLOX8, OsLOX2, LOX2, OsRLL, OsHI-LOX, HI-LOX, RLL2 LOX, RLL2, Lox2osPil, OsLOX2;1, LOX2;1, OsLOX1	Lipoxygenase, chloroplast precursor	778.242	674.08	2115.79	1993.58	1.50043
Os08g0509100	OsLOX8, OsLOX9, LOX9, OsLOX2;3, LOX2;3, OsLOX2	Similar to Lipoxygenase, chloroplast precursor (EC 1.13.11.12)	238.546	188.297	524.755	497.907	1.26012
Os08g0514100	N/A	Legume lectin, beta chain domain containing protein	6.47635	15.5986	34.369	40.0279	1.75533
Os08g0527300	OsUBP1-3	Peptidase C19, ubiquitin carboxyl-terminal hydrolase 2 domain containing protein	24.826	15.5986	79.6354	86.8897	2.03961
Os08g0527400	OsUBP1-4, OsUBP2, UBP2	Similar to Ubiquitin carboxyl-terminal hydrolase	17.2703	6.68509	41.9134	47.8382	1.90076
Os08g0533300	N/A	Similar to ACR5	42.0963	32.3113	107.298	77.1268	1.31101
Os08g0540400	OsCDPK21, OsCPK21	Similar to Calcium-dependent protein kinase	9.71453	14.4844	44.4282	45.8856	1.90164
Os08g0557600	OsMDAR4, MDAR4, OsMDHAR4	Similar to Monodehydroascorbate reductase (EC 1.6.5.4) (MDAR) (Ascorbate free radical reductase) (AFR reductase)	718.875	636.198	1606.96	1527.89	1.20997
Os08g0558400	N/A	Similar to Kinesin heavy chain (Fragment)	91.7483	56.8233	176.874	131.799	1.0555
Os08g0560000	SLC1, OsGA20ox7	2-oxoglutarate-dependent dioxygenase, Gibberellin 20 oxidase, Shoot development, Salicylic acid (SA) production, Phytohormone homeostasis	52.8902	43.4531	153.403	162.064	1.70995
Os09g0268600	N/A	Zinc finger, SWIM-type domain containing protein	0	0	29.3394	45.8856	7.54028
Os09g0268800	N/A	Conserved hypothetical protein	0	2.22836	26.8246	32.2175	4.74494
Os09g0271100	N/A	Conserved hypothetical protein	453.345	455.701	1026.88	1051.46	1.19284
Os09g0272600	N/A	Conserved hypothetical protein	15.1115	12.256	126.578	126.918	3.20997
Os09g0280500	OsbZIP70	Similar to Transcription factor HBP-1b(C38) (Fragment)	57.2078	65.7368	107.298	158.159	1.10807
Os09g0281800	N/A	Conserved hypothetical protein	41.0169	40.1106	81.3119	87.866	1.05952
Os09g0286600	Sub1C, OsERF#073, OsERF073, ERF073, OsERF73, ERF73, AP2/EREBP#122, AP2/EREBP122	Pathogenesis-related transcriptional factor and ERF domain containing protein	73.3987	59.0517	125.74	152.301	1.06754
Os09g0298200	OsAGPS1, APS1, OsAPS1, AGPsma	Chloroplastic/amyloplastic ADP-glucose pyrophosphorylase small subunit 1, Starch synthesis in the early stage of developing endosperm	411.248	486.898	1240.64	1215.48	1.45208
Os09g0323000	OsUGE4, OsUGE3	Similar to UDP-D-glucose epimerase 2	57.2078	54.5949	143.344	125.941	1.26906
Os09g0325700	OsPP2C1, OsSIPP2C1, OsPP2C68, PP2C68, OsPP108	Protein phosphatase 2C, Abiotic stress response, Early panicle development	63.6841	43.4531	128.255	145.467	1.3509
Os09g0330700	N/A	Ankyrin repeat domain containing protein	1.07939	0	17.6036	19.5258	5.08254
Os09g0339000	N/A	Protein kinase, core domain containing protein	350.802	357.653	997.538	1027.06	1.51475
Os09g0344500	ZRP4, OMT, ASMT, OsASMT1, ASMT1	Similar to O-methyltransferase ZRP4	164.068	122.56	868.445	889.399	2.6149
Os09g0346500	cab1R, LHCP, CAB, OsLhcb1, Lhcb1, Cab1, OsCAB1, Lhcb1b, OsLhcb1b	Similar to Chlorophyll a-b binding protein, chloroplast precursor (LHCII type I CAB) (LHCP)	414.487	461.272	1059.57	919.664	1.17761
Os09g0351700	OsRLCK265	Protein kinase, catalytic domain domain containing protein.	49.652	41.2247	205.375	199.163	2.15357
Os09g0351800	OsRLCK265	Malectin-like carbohydrate-binding domain domain containing protein	26.9848	18.9411	57.0022	56.6248	1.30561
Os09g0353200	N/A	Protein kinase, catalytic domain domain containing protein	35.6199	30.0829	134.961	113.25	1.91802
Os09g0353700	N/A	Similar to Leucoanthocyanidin dioxygenase	3.23818	1.11418	13.4123	41.9804	3.65737
Os09g0356800	N/A	Protein kinase, core domain containing protein	25.9054	25.6262	414.104	438.354	4.04766
Os09g0361200	N/A	Similar to hypersensitive-induced response protein	24.826	26.7404	70.4145	58.5773	1.32457
Os09g0364800	N/A	Heavy metal transport/detoxification protein domain containing protein	12.9527	32.3113	107.298	84.9371	2.09155
Os09g0395400	N/A	Hypothetical protein	50.7314	38.9964	106.46	95.6763	1.17161
Os09g0400400	OsCAD8D	Cinnamyl alcohol dehydrogenase (EC 1.1.1.195)	38.8581	46.7957	92.2094	93.7238	1.11875
Os09g0415750	N/A	Hypothetical protein	6.47635	10.0276	23.4715	41.0041	1.96413
Os09g0431100	OsGLR1.3, GLR1.3, OsGLR1.1, GLR1.1	GPCR, family 3, metabotropic glutamate receptor-like protein	29.1436	27.8546	119.034	108.368	1.99673
Os09g0434500	ERF72	Similar to Ethylene response factor 2	8119.19	8191.47	17741.1	18185.3	1.13917
Os09g0439800	Dro1, OsDRO1, OsSPR1, SPR1	Control of root system architecture, Drought avoidance	0	4.45673	19.2801	23.4309	3.27281
Os09g0452900	N/A	Glycosyl transferase, family 31 protein.	260.134	197.21	550.742	479.358	1.17149
Os09g0456900	N/A	Nucleic acid-binding, OB-fold domain containing protein	16.1909	5.57091	106.46	111.297	3.31606
Os09g0467200	OsGSTU17, OsGST23, GST23	Similar to Glutathione S-transferase GST 23 (EC 2.5.1.18) (Fragment)	2150.15	2231.71	5442.87	5215.34	1.28268
Os09g0468150	N/A	Epsin-like, N-terminal domain containing protein	11.8733	20.0553	57.0022	53.6959	1.79646
Os09g0471500	OsWAK82, OsRLCK274, RLCK274	Conserved hypothetical protein	346.485	403.334	756.955	798.604	1.05291
Os09g0472900	N/A	Similar to Blight-associated protein p12 precursor	7.55575	5.57091	127.417	135.704	4.32216
Os09g0482200	N/A	Peptidase A1 domain containing protein	16.1909	16.7127	73.7675	91.7712	2.32949
Os09g0482800	N/A	EF hand domain containing protein	21.5878	23.3978	98.0773	59.5536	1.81268
Os09g0483500	N/A	EF-Hand type domain containing protein	0	0	31.0159	10.7392	6.69834
Os09g0484200	N/A	Hypothetical protein	2084.31	2159.29	4917.28	5693.72	1.32174
Os09g0497100	N/A	Similar to Pumilio RBD (Fragment)	115.495	104.733	237.23	212.831	1.03169
Os09g0502500	N/A	Alcohol dehydrogenase superfamily, zinc-containing protein	26.9848	23.3978	105.622	96.6526	2.00527
Os09g0509500	N/A	Diacylglycerol acyltransferase domain containing protein	140.321	128.131	383.926	372.942	1.49523
Os09g0518000	OsUGT74H4, SGT1, OsSGT1	Similar to indole-3-acetate beta-glucosyltransferase	46.4139	35.6538	186.934	127.894	1.94092
Os09g0519100	OsbHLH167	Helix-loop-helix DNA-binding domain containing protein	12.9527	14.4844	60.3552	66.3877	2.2076
Os09g0521100	N/A	Similar to 3-ketoacyl-CoA synthase	2.15878	7.79928	42.7516	20.5021	2.67755
Os09g0527900	OsBBX29, OsDBB1, BBX29, DBB1, DLN230, OsDLN230	Similar to Hd1-like protein	337.85	357.653	699.115	772.245	1.08045
Os09g0528000	N/A	Kinesin, motor region domain containing protein	85.272	115.875	264.054	197.21	1.20029
Os09g0530350	N/A	Hypothetical protein	21.5878	25.6262	77.1206	64.4351	1.58621
Os09g0538500	N/A	Similar to Male sterility MS5	14.0321	6.68509	45.2664	47.8382	2.16409
Os09g0544000	OsAT4c, AT4c	Transferase family protein	1.07939	10.0276	30.1776	49.7907	2.85429
Os09g0545700	OsSAUR41	Similar to Auxin induced protein	11.8733	8.91346	23.4715	53.6959	1.88597
Os09g0547200	N/A	Protein of unknown function DUF292, eukaryotic domain containing protein	16.1909	11.1418	58.6787	34.1701	1.76636
Os09g0555500	OsPSY, PSY, OsPSY3, PSY3	Similar to Chloroplast phytoene synthase 3	126.289	113.647	295.908	256.764	1.20451
Os09g0556800	N/A	Conserved hypothetical protein	2.15878	10.0276	43.5899	39.0516	2.76971
Os09g0560000	N/A	Armadillo-like helical domain containing protein	16.1909	23.3978	42.7516	63.4588	1.42223
Os09g0562600	OsWAK92, OsDEES1-L4	Wall-associated kinase, Positive regulation of rice blast resistance	46.4139	36.768	84.665	97.6289	1.12989
Os09g0565300	N/A	Similar to RING-finger protein	22.6672	15.5986	91.3711	70.2928	2.07888
Os09g0570800	OsSLC2	Dioxygenase, Shoot development, Salicylic acid (SA) production, Phytohormone homeostasis	1.07939	1.11418	31.0159	22.4546	4.60963
Os10g0104900	OsCMT2, OsCMT3a, CMT3a	Chromomethylase, Plant development, Silencing of transposable elements (TEs)	21.5878	12.256	70.4145	76.1505	2.11132
Os10g0114300	N/A	Similar to NADPH-dependent codeinone reductase (EC 1.1.1.247)	48.5727	55.7091	160.109	124.965	1.45325
Os10g0117800	OsPXLG4	Guanine nucleotide binding protein (G-protein), alpha subunit family protein	19.4291	16.7127	68.7379	59.5536	1.82807
Os10g0118200	ZRP4, OsASMT2, ASMT2	Conserved hypothetical protein	70.1605	54.5949	134.123	134.728	1.10676
Os10g0134500	N/A	NB-ARC domain containing protein	74.4781	74.6502	166.815	184.519	1.23547
Os10g0140700	N/A	Hypothetical conserved gene	116.574	93.5913	217.95	242.12	1.12872
Os10g0142600	OsWAK101, OsRLCK292, RLCK292	Protein kinase, catalytic domain domain containing protein	145.718	81.3353	257.348	251.883	1.1638
Os10g0147400	OsLAX4, OsRAU4, OsAUX4, LAX4, RAU4, AUX4	Similar to Auxin transporter-like protein 3	7.55575	11.1418	29.3394	38.0753	1.85006
Os10g0154700	OsCYP18-4, OsCYP-26, OsCYP18-3	Similar to Cyclophilin Dicyp-2	55.049	61.28	160.947	142.538	1.38481
Os10g0195250	N/A	Conserved hypothetical protein	0	0	11.7357	12.6918	5.91956
Os10g0327000	N/A	Similar to Protein kinase domain containing protein	34.5406	22.2836	98.9155	81.032	1.66262
Os10g0334500	N/A	Similar to Dirigent-like protein, expressed	29.1436	46.7957	114.843	129.846	1.68911
Os10g0337500	OsDLN232	Zinc finger, DHHC-type domain containing protein	15.1115	4.45673	41.0751	31.2413	1.88291
Os10g0342300	N/A	Serine/threonine protein kinase-related domain containing protein	1.07939	5.57091	13.4123	34.1701	2.84172
Os10g0370500	N/A	Glycoside hydrolase, catalytic core domain containing protein	1510.07	1461.81	3413.42	3256.9	1.16658
Os10g0376900	OsbHLH045	Helix-loop-helix DNA-binding domain containing protein	20.5085	31.1971	98.9155	85.9134	1.84068
Os10g0377150	OsAGP9	Hypothetical protein	23.7466	14.4844	155.918	139.609	2.94814
Os10g0389300	OsRCCR2, OsRCCR1, RCCR1	Red chlorophyll catabolite reductase	52.8902	105.847	163.462	196.234	1.18096
Os10g0393800	OsGELP105	Lipase, GDSL domain containing protein	30.223	13.3702	71.2527	50.767	1.48436
Os10g0394000	OsGELP106	Similar to GDSL-like Lipase/Acylhydrolase family protein, expressed	7.55575	3.34255	64.5466	39.0516	3.2466
Os10g0395000	OsRLCK298	Protein kinase, core domain containing protein	185.655	151.529	461.885	475.453	1.47404
Os10g0407200	N/A	Protein of unknown function DUF962 family protein	3.23818	2.22836	24.3098	15.6206	2.86938
Os10g0409400	OsRD22, RD22, OsBURP16, BURP16	beta subunit of polygalacturonase 1, Abiotic stress response	555.887	538.15	1764.55	1751.46	1.6842
Os10g0411100	N/A	Protein of unknown function DUF620 domain containing protein	64.7635	54.5949	165.977	131.799	1.32005
Os10g0418000	N/A	Similar to Histone H2A	43.1757	26.7404	103.107	116.178	1.64632
Os10g0419400	Sip2, OsARD1, ARD1, OsIDI1, IDI1, OsIDI1L/OsARD1	acireductone dioxygenase 1, submergence-induced protein 2	4.31757	1.11418	378.059	363.18	7.07984
Os10g0422200	OsaHMT1, OsHMT1	Similar to Homocysteine S-methyltransferase 3 (EC 2.1.1.10) (S- methylmethionine:homocysteine methyltransferase 3) (SMM:Hcy S- methyltransferase 3) (ZmHMT-3)	11.8733	11.1418	54.4874	25.3835	1.79972
Os10g0422800	N/A	Protein of unknown function DUF1677, plant domain containing protein	7.55575	12.256	39.3986	28.3124	1.77759
Os10g0437500	N/A	Rossmann-like alpha/beta/alpha sandwich fold domain containing protein	11.8733	2.22836	93.0477	100.558	3.76871
Os10g0439924	Oscyp71Z8	Cytochrome P450 family protein	12.9527	2.22836	47.7812	40.0279	2.5259
Os10g0442000	N/A	Similar to Lectin-like receptor kinase 7;2	57.2078	43.4531	95.5625	114.226	1.05702
Os10g0444700	OsPT8, PHT1-8, OsPht1;8, Pht1;8	Phosphate transporter, Pi homeostasis	1779.92	1586.6	3333.79	3500.97	1.0211
Os10g0444850	N/A	Hypothetical gene	51.8108	28.9687	115.681	125.941	1.57791
Os10g0450900	GRP, Osgrp-2, OsGRP-2, GRCWP	Similar to Glycine-rich cell wall structural protein 2 precursor	1366.51	1115.3	2715.99	3574.19	1.34148
Os10g0457400	N/A	Similar to shugoshin-1	3.23818	5.57091	30.1776	25.3835	2.66138
Os10g0488400	N/A	Protein of unknown function DUF761, plant domain containing protein	30.223	10.0276	57.8404	78.1031	1.75036
Os10g0490100	qPSR10	Virulence factor, pectin lyase fold family protein	41.0169	44.5673	111.49	101.534	1.31669
Os10g0491000	N/A	Plant Basic Secretory Protein family protein	193.211	167.127	398.177	419.804	1.18177
Os10g0491400	N/A	Conserved hypothetical protein	70.1605	66.8509	164.3	158.159	1.23495
Os10g0494300	OsABCG26	ATP binding cassette G transporter, Regulation of male reproduction, Anther cuticle development	41.0169	31.1971	99.7538	93.7238	1.42121
Os10g0495900	N/A	Protein of unknown function DUF1218 family protein	91.7483	121.446	217.95	219.665	1.03838
Os10g0497700	OsBC1L9, OsPCS2, PCS2	Similar to Phytochelatin synthetase. (Os10t0497700-01);Similar to COBRA-like protein 4	153.274	161.556	533.138	541.84	1.77178
Os10g0502300	N/A	Hypothetical conserved gene	25.9054	34.5397	78.7971	126.918	1.76505
Os10g0509800	N/A	Conserved hypothetical protein	6.47635	5.57091	36.0455	24.4072	2.329
Os10g0516400	N/A	Conserved hypothetical protein	248.26	208.352	516.373	673.639	1.37984
Os10g0517800	N/A	Hypothetical protein	89.5896	70.1935	181.904	152.301	1.06519
Os10g0520100	OsFbox559, Os_F0572	Cyclin-like F-box domain containing protein	2.15878	2.22836	22.6332	17.5732	3.19797
Os10g0521000	OsTRE, OsTRE1	Trehalase, Salt stress tolerance	12.9527	14.4844	47.7812	63.4588	2.01797
Os10g0524300	OsEMSA1	LysM domain-containing protein, Embryo sac development	117.654	93.5913	260.701	312.413	1.43777
Os10g0524600	OsSub61, SUB61	Peptidase S8, subtilisin-related domain containing protein	468.456	375.479	1005.92	912.83	1.18491
Os10g0535800	N/A	Protein of unknown function Cys-rich domain containing protein	57.2078	57.9375	138.314	136.68	1.2561
Os10g0536400	OsF3H-2, F3H-2, OsF3H2	Similar to Oxidoreductase, 2OG-Fe oxygenase family protein, expressed	1990.4	1933.11	4151.1	3962.76	1.04845
Os10g0537800	N/A	Peptidase aspartic, catalytic domain containing protein	78.7956	125.903	202.022	214.784	1.02685
Os10g0538200	N/A	Peptidase aspartic, catalytic domain containing protein	98.2247	123.674	217.95	240.167	1.04582
Os10g0542900	Cht8, OsChia2a, Cht2, Rcht2, Chia2a, CHIT14, OsCHIT14	Similar to chitinase	181.338	199.439	412.428	368.061	1.03668
Os10g0543400	N/A	Chitinase 8	62.6048	85.792	160.947	154.254	1.08824
Os10g0546400	N/A	Conserved hypothetical protein	35.6199	18.9411	81.3119	88.8423	1.6378
Os10g0547500	Lsi3, OsLsi3, Lsi3/SIET2, SIET2	Divalent ion symporter domain containing protein	0	0	24.3098	25.3835	6.9443
Os10g0552300	HYPRP17	Conserved hypothetical protein	5.39696	7.79928	31.0159	23.4309	2.04859
Os10g0557600	OsGATA7	GATA transcription factor, Brassinosteroids-mediated growth regulation, panicle development and grain shape/number/weight/yield	196.449	157.1	380.573	428.591	1.1929
Os10g0557700	N/A	Conserved hypothetical protein	7.55575	8.91346	42.7516	44.9093	2.41274
Os10g0560400	OsCCT35, OsCMF11, OsH, DLN240, OsDLN240	Similar to CONSTANS-like protein CO9 (Fragment)	103.622	122.56	238.906	240.167	1.08332
Os10g0566400	N/A	Similar to RING-H2 finger protein ATL3J	16.1909	28.9687	76.2823	52.7196	1.51904
Os10g0569400	Rir1b, Rir1a, OsRALF-28, OsRALF28, RALF-28, RALF28	RIR1a protein precursor	248.26	278.546	1435.11	1442.96	2.45032
Os10g0569600	N/A	Similar to RIR1b protein precursor	9.71453	13.3702	197.831	258.717	4.30691
Os10g0570001	N/A	Conserved hypothetical protein	2.15878	1.11418	2.5148	41.0041	3.72181
Os10g0571600	ONAC121	No apical meristem (NAM) protein domain containing protein	16.1909	28.9687	75.4441	101.534	1.97107
Os10g0576600	N/A	Tetratricopeptide-like helical domain containing protein	202.926	228.407	487.872	574.058	1.29907
Os11g0107700	N/A	Similar to Leucine Rich Repeat family protein, expressed	17.2703	7.79928	65.3849	76.1505	2.49209
Os11g0112200	prx131	Similar to Cationic peroxidase 1 precursor	12.9527	17.8269	505.475	565.271	5.12287
Os11g0115375	N/A	Hypothetical protein	61.5254	44.5673	156.756	185.495	1.6872
Os11g0115400	N/A	Lipid transfer protein LPT IV	1313.62	1238.97	3477.13	3345.74	1.41846
Os11g0117400	OsWRKY104	Similar to WRKY DNA binding domain containing protein, expressed	116.574	111.418	487.033	537.935	2.16761
Os11g0117500	OsWRKY40	DNA-binding WRKY domain containing protein	6.47635	17.8269	52.8108	82.0083	2.47402
Os11g0117600	OsWRKY50	Similar to WRKY transcription factor 50 (Fragment)	83.1132	100.276	192.801	222.594	1.17911
Os11g0133700	N/A	Similar to Glucosamine-fructose-6-phosphate aminotransferase, isomerizing family protein, expressed	96.0659	57.9375	161.786	149.372	1.01373
Os11g0135400	ARP	60S acidic ribosomal protein P0	36.6993	21.1695	61.1935	75.1743	1.23316
Os11g0147150	N/A	Hypothetical gene	33.4612	51.2524	108.136	92.7475	1.2484
Os11g0151400	OsCYP94C2, CYP94C2a, OsCYP94C2a	Cytochrome P450 family protein	175.941	218.38	432.546	362.203	1.01308
Os11g0160400	N/A	hypothetical protein	1.07939	2.22836	216.273	270.432	7.20742
Os11g0161700	N/A	Conserved hypothetical protein	75.5575	73.536	211.243	205.997	1.48475
Os11g0172100	OsPME30	Similar to Pectinesterase	3.23818	10.0276	32.6924	29.2887	2.23003
Os11g0210300	Adh1, Adh1/2, adh1/adh2, OsADH1	Alcohol dehydrogenase 1. (Os11t0210300-01);Similar to Alcohol dehydrogenase 1. (Os11t0210300-02)	1175.46	1068.5	3545.87	3739.19	1.6983
Os11g0210500	ADH2	Similar to Alcohol dehydrogenase	7.55575	2.22836	63.7083	56.6248	3.61314
Os11g0210600	Adh3	Similar to Alcohol dehydrogenase (Fragment)	38.8581	15.5986	72.9293	113.25	1.76794
Os11g0212900	OsWD40-187	Serine/threonine protein kinase-related domain containing protein	104.701	84.6779	208.729	187.448	1.065
Os11g0213000	OsWD40-188, OsRLCK318	Similar to Protein kinase domain containing protein, expressed	200.767	227.293	818.149	815.201	1.93254
Os11g0213700	N/A	Leucine-rich repeat, typical subtype containing protein	260.134	278.546	561.639	547.698	1.04265
Os11g0213800	N/A	Similar to NBS-LRR disease resistance protein homologue (Fragment)	174.862	168.242	399.015	309.484	1.04785
Os11g0225000	OsRLCK319, OsCRLK21, CRLK21	Serine/threonine protein kinase-related domain containing protein	18.3497	25.6262	110.651	96.6526	2.23962
Os11g0242150	N/A	Non-protein coding transcript	20.5085	12.256	41.9134	62.4825	1.66694
Os11g0245500	N/A	Lipid-binding START domain containing protein	97.1453	93.5913	239.744	199.163	1.20366
Os11g0249000	OsNLS1	NB-ARC domain containing protein	24.826	33.4255	111.49	62.4825	1.58326
Os11g0250400	N/A	Conserved hypothetical protein	2.15878	1.11418	18.4419	16.5969	3.41632
Os11g0250600	N/A	Similar to cDNA clone:001-115-E06, full insert sequence	4.31757	3.34255	32.6924	32.2175	3.08138
Os11g0282700	OsMSL38	Homeodomain-like containing protein	0	5.57091	145.02	203.068	5.97221
Os11g0286800	OsOSC10	Squalene cyclase domain containing protein	370.232	334.255	855.871	779.079	1.21494
Os11g0422000	N/A	Conserved hypothetical protein	0	4.45673	75.4441	81.032	5.15256
Os11g0427800	OsLTP1.14, OsLtpI.14	Similar to Lipid transfer protein LPT III	2.15878	13.3702	35.2072	39.0516	2.26376
Os11g0438500	N/A	Non-protein coding transcript	41.0169	41.2247	88.0181	82.0083	1.04845
Os11g0457300	UGT	UDP-glucuronosyl/UDP-glucosyltransferase family protein	31.3024	35.6538	88.0181	59.5536	1.14363
Os11g0471200	N/A	Conserved hypothetical protein	173.782	137.044	579.243	617.991	1.94407
Os11g0474800	OsKS8, KS8, KSL8, OsKSL8, DTC2, OsDTC2, OsDTC2/OsKS8, OsTPS32	Similar to Isoform 2 of Stemar-13-ene synthase	2.15878	1.11418	28.5011	41.9804	4.4207
Os11g0477400	N/A	Conserved hypothetical protein	21.5878	40.1106	103.945	90.7949	1.6616
Os11g0491600	N/A	Hypothetical conserved gene	0	3.34255	72.9293	41.0041	5.11277
Os11g0492300	N/A	Similar to NB-ARC domain containing protein	2.15878	1.11418	22.6332	33.1938	4.08468
Os11g0498600	N/A	Similar to HVA22 protein	357.279	355.424	909.52	758.577	1.22802
Os11g0522900	OsSCP63	Peptidase S10, serine carboxypeptidase family protein	96.0659	57.9375	276.628	251.883	1.77761
Os11g0539200	OsXTH2, XTR1, OsXTR1	Similar to Xyloglucan endotransglycosylase XET2 (Fragment)	485.727	501.382	1200.4	1201.81	1.28319
Os11g0548600	LYP2, Os-LYP2	Similar to LysM domain containing protein	0	0	23.4715	12.6918	6.48927
Os11g0549300	OsLysM-RLK8, OsRLCK330	Similar to Protein kinase domain containing protein, expressed	9.71453	6.68509	41.0751	54.6722	2.54152
Os11g0558900	N/A	Leucine-rich repeat, N-terminal domain containing protein	33.4612	25.6262	109.813	109.344	1.88983
Os11g0565000	N/A	Leucine-rich repeat, N-terminal domain containing protein	53.9696	41.2247	185.257	182.566	1.94891
Os11g0567600	N/A	Leucine-rich repeat domain containing protein	17.2703	22.2836	105.622	101.534	2.3905
Os11g0576400	Os_F0247	Similar to HAT family dimerisation domain containing protein, expressed	160.829	129.245	538.168	558.437	1.91733
Os11g0587300	N/A	Conserved hypothetical protein	11.8733	18.9411	56.1639	38.0753	1.61744
Os11g0587600	OsABCG48, OsPDR3	Similar to PDR-like ABC transporter	121.971	83.5637	309.321	247.001	1.43668
Os11g0592000	OsPR4c	Similar to Barwin	47.4933	45.6815	263.216	281.171	2.54595
Os11g0592100	OsPR4b, OsPR-4b	Similar to Barwin	194.291	166.013	843.297	861.087	2.24105
Os11g0592200	OsPR4, OsPR4a, PR4a, OsPR-4	Similar to Chitin-binding allergen Bra r 2 (Fragments)	482.488	411.133	1571.75	1224.27	1.64627
Os11g0594000	N/A	Sugar/inositol transporter domain containing protein	3.23818	0	46.1047	55.6485	4.95415
Os11g0623800	Osh359-3, Osh359-5	Similar to NB-ARC domain containing protein	1.07939	2.22836	17.6036	18.5495	3.45497
Os11g0625900	N/A	Protein kinase, core domain containing protein	581.792	489.126	1462.78	1428.31	1.43233
Os11g0634800	N/A	Similar to Adenylyl-sulfate kinase	50.7314	38.9964	106.46	108.368	1.25841
Os11g0635500	N/A	Cytochrome P450 family protein	89.5896	80.2211	186.934	191.353	1.15494
Os11g0636050	N/A	hypothetical protein	0	1.11418	20.1184	16.5969	5.06433
Os11g0638700	N/A	Protein of unknown function DUF594 domain containing protein	2.15878	6.68509	28.5011	24.4072	2.58764
Os11g0666200	OsRLCK345	Similar to Protein kinase domain containing protein	21.5878	31.1971	79.6354	59.5536	1.40245
Os11g0669100	N/A	Calmodulin binding protein-like family protein	287.118	310.857	608.582	595.536	1.01027
Os11g0677050	N/A	Non-protein coding transcript	5.39696	14.4844	253.995	179.637	4.45628
Os11g0681400	OsRLCK352	Similar to protein kinase	171.623	166.013	454.341	389.539	1.3226
Os11g0684000	OsJAmyb, JAmyb, OsJAMyb	Similar to Transcription factor MYB21 (Myb-related protein 21) (AtMYB21) (Myb homolog 3) (AtMyb3)	351.882	398.877	1292.61	1235.01	1.75216
Os11g0687100	N/A	von Willebrand factor, type A domain containing protein	46.4139	15.5986	82.1502	102.51	1.56972
Os11g0687200	N/A	von Willebrand factor, type A domain containing protein	12.9527	13.3702	72.091	48.8145	2.20231
Os11g0702100	N/A	Similar to Class III chitinase homologue (OsChib3H-h) (Fragment)	15.1115	11.1418	119.872	96.6526	3.04337
Os11g0704500	MT1a, OsMT1a, OsMT1e, OsMT-I-1a, OsMT1e-P, MTa, rgMT, OsMT-1, rgMT-1	Metallothionein-like protein type 1	2744.89	2469.03	5788.24	5985.63	1.17477
Os11g0704525	N/A	Conserved hypothetical protein	94.9865	74.6502	173.521	197.21	1.12606
Os11g0708500	OsPDX1.3c, OsPDX1.3, PDX1.3	Vitamin B6 biosynthesis protein family protein	50.7314	44.5673	113.166	79.0794	1.01482
Os12g0107700	N/A	Similar to Leucine Rich Repeat family protein, expressed	11.8733	5.57091	31.8542	53.6959	2.2871
Os12g0111800	N/A	Similar to Class III peroxidase 136	3.23818	0	92.2094	131.799	6.08991
Os12g0112000	Pox, prx135, OsPRX1	Similar to Peroxidase precursor (EC 1.11.1.7) (Fragment)	53.9696	63.5084	135.799	103.487	1.02908
Os12g0113550	N/A	Non-protein coding transcript	0	0	36.0455	40.0279	7.55829
Os12g0113600	N/A	Hypothetical protein	102.542	93.5913	1249.86	1267.22	3.68108
Os12g0113700	N/A	Similar to Zinc finger, C3HC4 type family protein, expressed	2.15878	2.22836	31.8542	45.8856	4.14534
Os12g0115100	N/A	Nonspecific lipid-transfer protein 1 precursor (LTP 1) (PAPI)	3813.49	3872.9	8942.64	8384.37	1.17294
Os12g0115150	N/A	Hypothetical gene	113.336	144.844	374.705	381.729	1.55168
Os12g0116700	OsWRKY64	Similar to WRKY transcription factor 64	8.63514	10.0276	20.9567	49.7907	1.91781
Os12g0117700	N/A	Similar to RNA binding protein	373.47	291.916	748.573	709.762	1.13166
Os12g0126300	AP2/EREBP155, AP2/EREBP#155, OsWRI1-2	AP2 domain transcription factor, Seed fatty acid synthesis	6.47635	3.34255	23.4715	29.2887	2.42073
Os12g0127200	N/A	Harpin-induced 1 domain containing protein	44.2551	32.3113	84.665	74.198	1.05299
Os12g0131400	OsFbox640, Os_F0395	Hypothetical conserved gene	79.875	53.4808	173.521	160.111	1.32213
Os12g0147200	N/A	Conserved hypothetical protein	26.9848	35.6538	65.3849	86.8897	1.28037
Os12g0147300	N/A	Similar to Formin-like protein 14	10.7939	14.4844	46.943	42.9567	1.83246
Os12g0147800	OsPSK3, GREP2, OMT9, OsPSK5, PSK5	Phytosulphokine precursor, osa-miR164c target gene, Regulation of seed vigor	420.963	459.043	926.285	1022.17	1.14632
Os12g0150200	OsCYP94C2b	Cytochrome P450 enzyme, Salt tolerance	71.2399	57.9375	208.729	219.665	1.7283
Os12g0153200	N/A	Conserved hypothetical protein	26.9848	38.9964	120.71	112.273	1.82227
Os12g0161100	OsPUB37	Zinc finger, RING/FYVE/PHD-type domain containing protein	19.4291	50.1382	91.3711	75.1743	1.26341
Os12g0168100	ERF124	Similar to AP2 domain containing protein RAP2.6 (Fragment)	7.55575	1.11418	21.795	29.2887	2.54899
Os12g0169300	N/A	Conserved hypothetical protein	30.223	49.024	93.0477	99.5815	1.28263
Os12g0170800	N/A	Similar to Citrate binding protein precursor	91.7483	47.9098	292.555	277.266	2.0264
Os12g0197100	OsPRAGL	Pre-ATP-grasp fold domain containing protein	6.47635	14.4844	44.4282	31.2413	1.85784
Os12g0198200	OsPP2C77, PP2C77, OsPP129	Similar to Protein phosphatase 2C	105.78	86.9062	228.009	229.428	1.24653
Os12g0203200	N/A	Conserved hypothetical protein	6.47635	8.91346	38.5603	30.265	2.16435
Os12g0215950	N/A	Similar to Leucine Rich Repeat family protein, expressed	16.1909	24.512	96.4007	92.7475	2.21869
Os12g0226700	N/A	Similar to Allyl alcohol dehydrogenase	63.6841	77.9928	178.551	232.357	1.53515
Os12g0238000	OsMYB3R-1, OsMYB3R1, MYB3R1	SANT domain, DNA binding domain containing protein	22.6672	18.9411	53.6491	83.9609	1.72174
Os12g0247700	OsJAC1, JAC1	Mannose-binding jacalin-related lectin, Response to DNA damage from ionizing radiation, Resistant against fungal pathogens	65.8429	51.2524	278.305	240.167	2.14635
Os12g0406000	N/A	hypothetical protein	3.23818	2.22836	669.776	596.513	7.85229
Os12g0431300	N/A	Six-bladed beta-propeller, TolB-like domain containing protein	0	1.11418	195.316	225.523	8.58307
Os12g0431700	N/A	hypothetical protein	0	0	51.9726	52.7196	8.0195
Os12g0458100	HSR201	Transferase family protein	43.1757	64.6226	404.045	373.919	2.85417
Os12g0495525	N/A	Conserved hypothetical protein	43.1757	54.5949	89.6946	119.107	1.09323
Os12g0508400	N/A	Conserved hypothetical protein	9.71453	12.256	150.888	196.234	3.98211
Os12g0510000	N/A	Conserved hypothetical protein	32.3818	44.5673	80.4737	87.866	1.12983
Os12g0516800	OsTBL33, TBL33	Hypothetical conserved gene	26.9848	41.2247	62.87	104.463	1.29267
Os12g0518200	FCO9	Similar to Integral membrane protein DUF6 containing protein	42.0963	28.9687	104.783	129.846	1.72008
Os12g0528801	N/A	Hypothetical gene	43.1757	62.3942	332.792	297.768	2.58111
Os12g0530000	N/A	Similar to Histone H2A	103.622	89.1346	243.098	182.566	1.14453
Os12g0554100	OsTBL34, TBL34	Conserved hypothetical protein	16.1909	17.8269	172.683	247.977	3.62701
Os12g0556200	N/A	Calmodulin binding protein-like family protein	550.49	599.43	2782.21	2864.43	2.29609
Os12g0556500	N/A	Calmodulin binding protein-like family protein	207.243	209.466	454.341	452.998	1.12266
Os12g0569200	N/A	Conserved hypothetical protein	57.2078	80.2211	185.257	179.637	1.41031
Os12g0570700	OsMT1a, OsMT1a1, OsMT1a2, OsMT-I-4a, OsIDS1, OsMT1b, MT1b	Similar to Metallothionein-like protein type 1	1258.57	960.425	2381.52	2220.08	1.05215
Os12g0571100	MT-1-4b, OsMT1d, MT1d, OsMT-I-4c, MT1c, OsMT1c	Metallothionein-like protein, ROS (reactive oxygen species) scavenger, Antioxidant	11.8733	13.3702	55.3256	59.5536	2.18622
Os12g0576700	OsPAP1c, NPP4, OsNPP4	Similar to Diphosphonucleotide phosphatase 1 precursor	56.1284	54.5949	193.64	206.973	1.85462
Os12g0579450	N/A	Hypothetical gene	14.0321	7.79928	49.4578	49.7907	2.18168
Os12g0588800	CycD5;1, CycD5;os;1, Orysa;CycD5;1, Orysa;CYCD5;1, OsCYCD5;2	Cyclin D domain containing protein	11.8733	7.79928	61.1935	45.8856	2.44408
Os12g0590500	N/A	Similar to Kinesin motor domain containing protein, expressed	4.31757	22.2836	94.7242	100.558	2.87858
Os12g0599800	N/A	Pectinesterase inhibitor domain containing protein	35.6199	37.8822	72.091	82.9846	1.07613
Os12g0604500	N/A	IQ motif, EF-hand binding site domain containing protein	1.07939	4.45673	26.8246	37.099	3.53636
Os12g0609900	OsFbox676, Os_F0269	Similar to F-box domain containing protein, expressed	7.55575	5.57091	45.2664	42.9567	2.74716
Os12g0628600	OsPR5, Pir2, PR-5, PR5-1	Similar to Thaumatin-like pathogenesis-related protein 3 precursor	821.418	798.869	2549.17	2480.75	1.63436
Os12g0630200	N/A	Thaumatin, pathogenesis-related family protein	263.372	239.549	1455.23	1377.54	2.49365
Os12g0635400	N/A	VQ domain containing protein	53.9696	55.7091	194.478	166.945	1.72169
Os12g0637100	OsPAP10c	Acid phosphatase, Regulation of the growth under phosphate deficient condition	479.25	489.126	995.862	1123.71	1.12934
Os12g0638100	N/A	Similar to Receptor-like protein kinase	57.2078	62.3942	116.519	132.775	1.05881
