# Supplementary material for: A rice gene encoding glycosyl hydrolase plays contrasting roles in immunity depending on the type of pathogens
Source: Mol Plant Pathol. 2021 Nov 28;23(3):400–16. doi: 10.1111/mpp.13167 (PMC8828457; doi:10.1111/mpp.13167)
Supplement: Supplementary file 16 — DATA S4 Expression levels of down‐regulated genes in osmore1a [file MPP-23-400-s002.xlsx]

## Sheet: Data file S4.
Data file S4. Expression levels of down-regulated genes in osmore1a.
Column A-C: ID, symbol and annotation of each gene;
Column D-G: FPKMs of genes in Dongjin and osmore1a, R: biological replicate
Column H: log2-transformed fold changes of gene expression levels;
Gene ID	Symbol	Annotation	Dongjin R1	Dongjin R2	osmore1a R1	osmore1a R2	log2FC(osmore1a/Dongjin)
Os01g0110100	OsPHO1;1	Phosphate (Pi) transporter, Pi homeostasis	59.3666	57.9375	25.9863	13.668	-1.55421
Os01g0124401	RBBI3-3, OsBBPI, BBPI	Similar to Bowman-Birk type bran trypsin inhibitor	102.542	77.9928	23.4715	33.1938	-1.67839
Os01g0279400	OsZIFL2, Os-mfs1, mfs1	Major facilitator superfamily antiporter	780.401	688.565	322.733	402.231	-1.02162
Os01g0309800	OsHMP2, OsHMP02	Similar to Hydrogenase expression/formation protein hypB	8550.95	8169.19	4110.02	4175.59	-1.01309
Os01g0310700	N/A	Non-protein coding transcript	175.941	123.674	61.1935	64.4351	-1.25535
Os01g0339500	ONAC030, ONAC30	Similar to No apical meristem protein	1613.69	1665.7	279.143	271.408	-2.57377
Os01g0357100	PSR1, NiR, OsNiR, OsNIR1, NIR1, FD-NiR, OsNiR2	Ferredoxin-nitrite reductase, Nitrate reduction (assimilation), Determination of regeneration ability	93158	87902.3	44004	42981.1	-1.05761
Os01g0376200	N/A	Non-protein coding transcript	79.875	55.7091	16.7653	37.099	-1.3431
Os01g0550800	N/A	Protein of unknown function DUF239, plant domain containing protein	22.6672	36.768	0	0	-7.47984
Os01g0554150	N/A	Transposase, MuDR, plant domain containing protein	49.652	61.28	10.0592	24.4072	-1.70025
Os01g0595201	OsHMP4, OsHMP04	Similar to metal ion binding protein	57.2078	49.024	26.8246	13.668	-1.38151
Os01g0610050	N/A	Non-protein coding transcript	80.9544	132.588	33.5307	61.5062	-1.1745
Os01g0620900	N/A	Conserved hypothetical protein	14.0321	35.6538	3.35307	5.85773	-2.4425
Os01g0631200	N/A	Similar to siroheme uroporphyrinogen methyltransferase1	2127.48	1985.47	732.646	768.339	-1.45507
Os01g0663051	N/A	Similar to SANT/MYB protein	442.551	481.327	89.6946	106.416	-2.2396
Os01g0678100	N/A	Protein of unknown function DUF2921 domain containing protein	569.919	584.946	243.936	266.527	-1.17914
Os01g0740300	N/A	Hypothetical protein	828.973	765.443	397.339	380.753	-1.03457
Os01g0784725	N/A	Hypothetical protein	20.5085	35.6538	4.19134	5.85773	-2.48971
Os01g0795200	OsSub8, SUB8	Similar to Subtilase	200.767	186.068	74.6058	74.198	-1.37837
Os01g0803300	N/A	Protein of unknown function DUF6, transmembrane domain containing protein	345.406	268.518	67.0614	78.1031	-2.08376
Os01g0847600	OsARK1	Aldo-keto reductase, Detoxification of abiotic stress-related reactive aldehydes, Oxidative and heat stress tolerance, Herbicide resistance	155.432	129.245	38.5603	32.2175	-2.0046
Os01g0872900	N/A	Protein of unknown function DUF635 family protein	89.5896	64.6226	14.2505	28.3124	-1.86969
Os01g0873000	N/A	Hypothetical conserved gene	115.495	121.446	45.2664	41.9804	-1.43993
Os01g0908301	N/A	Non-protein coding transcript	110.098	141.501	63.7083	43.933	-1.21908
Os01g0915732	N/A	Hypothetical protein	15.1115	13.3702	2.5148	0	-3.44007
Os01g0922700	N/A	Conserved hypothetical protein	161.909	184.954	67.0614	91.7712	-1.13111
Os01g0974100	N/A	Similar to amino acid selective channel protein	38.8581	51.2524	11.7357	14.6443	-1.77603
Os01g0974701	N/A	Similar to RNA-binding glycine rich protein (RGP-2)	52.8902	62.3942	16.7653	29.2887	-1.33214
Os02g0153700	LRK4, OsLRK4	Leucine-rich repeat receptor-like kinase	1104.22	963.768	487.033	484.239	-1.09044
Os02g0175000	OsHKT6, OsHKT1;3, HKT1;3	Ion transporter , Na+ transport	446.868	475.756	162.624	244.072	-1.18644
Os02g0216400	N/A	Conserved hypothetical protein	241.784	235.092	51.9726	62.4825	-2.06277
Os02g0271000	OsSub17, SUB17	Similar to Subtilase	88.5102	86.9062	25.148	13.668	-2.16371
Os02g0484900	N/A	Non-protein coding transcript	102.542	83.5637	23.4715	23.4309	-1.98872
Os02g0528200	SBE3	Starch branching enzyme 3, Starch synthesis	76.6368	113.647	46.1047	41.9804	-1.10908
Os02g0570300	N/A	Hypothetical gene	229.911	217.266	107.298	95.6763	-1.13789
Os02g0683800	N/A	Conserved hypothetical protein	128.448	119.218	67.0614	34.1701	-1.28204
Os02g0686100	N/A	Similar to RING-H2 finger protein ATL1B	144.639	174.927	44.4282	58.5773	-1.63789
Os02g0702300	N/A	Conserved hypothetical protein	10408.6	9361.36	2885.32	2560.81	-1.85914
Os02g0702351	N/A	Hypothetical conserved gene	52.8902	56.8233	11.7357	20.5021	-1.77711
Os02g0768300	N/A	Protein of unknown function DUF6, transmembrane domain containing protein	129.527	108.076	44.4282	13.668	-2.01609
Os03g0101200	OsPUB50, OsRLCK93	Similar to U-box domain containing protein, expressed	148.956	188.297	82.1502	83.9609	-1.02153
Os03g0120400	OsHMP17	Heavy metal transport/detoxification protein domain containing protein	338.929	423.389	205.375	148.396	-1.10338
Os03g0141800	N/A	Protein of unknown function DUF594 domain containing protein	21.5878	23.3978	5.0296	1.95258	-2.66496
Os03g0161900	HSfA2d, OsHsfA2d, OsHsf-08, rHsf7, HSF08, OsHSF8, HSF8, HSF7, OsHSF7, OsHSFA2dI, OsHSFA2dII, OsHSFA2dIII, OsHsfA6b, HsfA6b	Similar to Isoform 2 of Heat stress transcription factor A-2d	1108.54	943.712	482.842	447.14	-1.14121
Os03g0175800	OsaBG1, OsBG1	Positive regulator of auxin response and transport, Regulation of grain size	234.228	265.175	122.387	107.392	-1.11776
Os03g0184550	N/A	Similar to Dihydroflavonol-4-reductase	944.468	906.944	421.648	393.444	-1.18264
Os03g0233000	N/A	Protein of unknown function DUF607 family protein	52.8902	64.6226	15.9271	20.5021	-1.69402
Os03g0359600	OsGATL3	Similar to Avr9/Cf-9 rapidly elicited protein 231	24.826	22.2836	4.19134	2.92887	-2.71672
Os03g0403400	N/A	Six-bladed beta-propeller, TolB-like domain containing protein	105.78	159.328	60.3552	30.265	-1.53899
Os03g0609500	OsLBD38, LBD38	LATERAL ORGAN BOUNDARIES DOMAIN (LBD) protein, Transcriptional activator, Regulation of heading date and yield	1484.16	1575.45	630.377	565.271	-1.35392
Os03g0701100	N/A	Similar to Prp18 domain containing protein, expressed	77.7162	82.4495	31.0159	27.3361	-1.45437
Os03g0706500	fc1, OsTB1, tb1, OsTB1/FC1, Os TB1, TB1, OsFC1	TCP family transcription factor, Negative regulator for lateral branching	17.2703	52.3666	4.19134	10.7392	-2.23696
Os03g0760000	OsCYP81A5	Cytochrome P450 family protein	125.21	124.788	44.4282	38.0753	-1.59657
Os03g0796900	OsZIP33, RISBZ2, OsbZIP33	bZIP transcription factor, Globulin gene promoter in endosperm	2113.45	1993.27	984.126	1036.82	-1.02371
Os03g0826900	OsEnS-58	endosperm-specific gene 58	2252.69	2111.38	782.103	786.889	-1.47603
Os04g0122000	N/A	Leucine-rich repeat, N-terminal domain containing protein	1256.41	1330.33	428.355	387.587	-1.66285
Os04g0165801	N/A	Hypothetical protein	58.2872	66.8509	22.6332	32.2175	-1.19515
Os04g0220300	OsWAK30, OsWAK30/OsWAK31, OsWAK31	EGF-type aspartate/asparagine hydroxylation site domain containing protein	297.912	327.57	135.799	113.25	-1.32551
Os04g0295400	N/A	Mannose-binding lectin domain containing protein	504.076	531.465	218.788	293.863	-1.0178
Os04g0380300	OsFbox203, Os_F0600	Kelch-type beta propeller domain containing protein	7301.01	7166.42	3235.71	3316.45	-1.14304
Os04g0420500	N/A	Hypothetical protein	159.75	191.639	94.7242	71.2691	-1.07762
Os04g0476600	N/A	C2 calcium-dependent membrane targeting domain containing protein	17.2703	26.7404	0	0.976289	-5.59651
Os04g0498900	N/A	Similar to N-acetyltransferase ESCO1	181.338	147.072	18.4419	4.88145	-3.80093
Os04g0608600	N/A	Alkyl hydroperoxide reductase subunit C/ Thiol specific antioxidant domain containing protein	2228.94	1978.79	760.308	725.383	-1.50143
Os04g0633300	N/A	Similar to H0613A10.4 protein	100.383	72.4219	33.5307	42.9567	-1.18019
Os04g0650700	OsASNase2, ASNase2	Similar to OSIGBa0113E10.3 protein	22543.1	22474.2	10572.2	11075	-1.05653
Os04g0665600	OsRLI1	HTH_MYB-like transcription factor, Positive regulation of leaf inclination	4937.14	4963.68	1419.19	1547.42	-1.73991
Os04g0667400	M2H, 2-ODD 21	Melatonin 2-hydroxylase, Control of the melatonin level in plants	68.0017	76.8786	36.0455	31.2413	-1.10399
Os05g0233000	N/A	Conserved hypothetical protein	78.7956	159.328	41.0751	47.8382	-1.4223
Os05g0380700	N/A	Conserved hypothetical protein	82.0338	82.4495	31.0159	9.76289	-1.99442
Os05g0493800	N/A	Similar to nodulin-like protein	28.0642	21.1695	0.838267	1.95258	-4.17219
Os05g0496100	N/A	Translation initiation factor eIF3 subunit domain containing protein	77.7162	60.1658	26.8246	31.2413	-1.25063
Os05g0500900	OsGH3-4, OsGH3.4, GH3.4	Similar to Indole-3-acetic acid-amido synthetase GH3.5 (EC 6.3.2.-) (Auxin- responsive GH3-like protein 5) (AtGH3-5)	61.5254	71.3077	13.4123	25.3835	-1.78676
Os05g0503650	N/A	Non-protein coding transcript	158.671	235.092	62.0318	96.6526	-1.3162
Os05g0517100	OsOFP25, OsOFP23	Hypothetical conserved gene	15.1115	14.4844	0.838267	0.976289	-4.03351
Os05g0556800	OsPUP7	Purine permease, Transport of cytokinin, Growth and development control	35.6199	36.768	8.38267	13.668	-1.72404
Os05g0567600	N/A	Similar to SANT/MYB protein	538.617	486.898	70.4145	93.7238	-2.65029
Os05g0581900	N/A	X8 domain containing protein	73.3987	98.0481	40.2368	31.2413	-1.25771
Os05g0589400	R2R3-MYB	Similar to I-box binding factor (Fragment)	2704.96	2764.29	1326.98	1353.14	-1.02926
Os06g0163701	N/A	Non-protein coding transcript	32.3818	34.5397	7.54441	4.88145	-2.41864
Os06g0240050	OsBURP09, OsBURP9	BURP domain-containing protein 9	160.829	196.096	92.2094	62.4825	-1.20051
Os06g0329300	N/A	Conserved hypothetical protein	247.181	223.951	88.8563	100.558	-1.31679
Os06g0335950	N/A	Non-protein coding transcript	2128.56	1733.67	779.589	830.822	-1.26291
Os06g0335975	N/A	Similar to Xet3 protein	1548.93	1304.71	647.981	642.398	-1.14516
Os06g0559400	OsO3L2	Conserved hypothetical protein	3001.79	3144.22	1335.36	1383.4	-1.17707
Os06g0564700	N/A	Similar to Cysteine synthase (EC 4.2.99.8)	369.152	352.082	149.212	205.997	-1.02595
Os06g0673800	N/A	Conserved hypothetical protein	88.5102	59.0517	31.0159	31.2413	-1.24588
Os06g0704000	N/A	Protein of unknown function DUF659 domain containing protein	71.2399	36.768	13.4123	2.92887	-2.69771
Os06g0720500	N/A	Similar to Class III homeodomain-leucine zipper protein	110.098	63.5084	20.9567	37.099	-1.58962
Os07g0277200	N/A	Conserved hypothetical protein	546.172	616.143	222.979	186.471	-1.50224
Os07g0408400	N/A	Conserved hypothetical protein	125.21	137.044	51.9726	71.2691	-1.0939
Os07g0443500	N/A	Molecular chaperone, heat shock protein, Hsp40, DnaJ domain containing protein	189.973	254.034	22.6332	3.90516	-4.05506
Os07g0523600	OsGPT2	Similar to Glucose-6-phosphate/phosphate-translocator precursor	44.2551	71.3077	16.7653	25.3835	-1.46091
Os07g0551650	N/A	Hypothetical conserved gene	12.9527	15.5986	0	1.95258	-3.94352
Os07g0619400	N/A	EF-Hand type domain containing protein	2135.04	2518.05	1129.15	1086.61	-1.0698
Os07g0670300	N/A	C2 calcium-dependent membrane targeting domain containing protein	302.23	257.376	141.667	129.846	-1.04245
Os07g0695100	Hd2, OsPRR37, PRR37, Prr4, OsPRR4, DTH7, OsCCT28, Ghd7.1, EH7-2	Pseudo response regulator, Heading date, Long-day repression	220.196	131.474	82.1502	84.9371	-1.07485
Os08g0126700	OsC3H54	Nucleotide-binding, alpha-beta plait domain containing protein	4560.43	4443.36	2065.49	1912.55	-1.17767
Os08g0208200	N/A	Peptidase aspartic, catalytic domain containing protein	29.1436	55.7091	12.574	14.6443	-1.64194
Os08g0214900	N/A	Hypothetical conserved gene	412.328	445.673	176.036	228.452	-1.0882
Os08g0371200	N/A	Carotenoid oxygenase domain containing protein	773.924	830.066	391.471	395.397	-1.02748
Os08g0374500	N/A	Hypothetical protein	52.8902	104.733	29.3394	33.1938	-1.33446
Os08g0468801	N/A	Hypothetical protein	86.3514	100.276	49.4578	39.0516	-1.07243
Os08g0473900	AMY3D	Alpha-amylase isozyme 3D precursor (EC 3.2.1.1) (1,4-alpha-D-glucan glucanohydrolase)	534.299	506.953	235.553	203.068	-1.24513
Os08g0494100	OsMADS62	MADS box transcription factor, Pollen maturation	65.8429	76.8786	31.8542	17.5732	-1.52
Os08g0543500	N/A	Similar to NBS-LRR type resistance protein (Fragment)	172.703	184.954	82.1502	83.9609	-1.10663
Os09g0115900	N/A	EF-HAND 1 domain containing protein	2322.85	2317.5	1200.4	1019.25	-1.06221
Os09g0248900	N/A	Myb/SANT-like domain domain containing protein	2424.31	2671.81	1128.31	1223.29	-1.11652
Os09g0376400	N/A	Hypothetical conserved gene	80.9544	71.3077	14.2505	23.4309	-2.02486
Os09g0458800	N/A	EF hand domain containing protein	151.115	190.525	93.8859	61.5062	-1.13063
Os09g0537700	OsRNS4, OsRRP, RNaseDIS	S-like ribonuclease, Salinity tolerance, Abiotic stress response, Regulation of photomorphogenesis	8856.41	8930.17	1910.41	2047.28	-2.16903
Os09g0538000	OsRNS5	RNase S-like protein	3420.59	3617.75	632.054	612.133	-2.4993
Os10g0106550	N/A	Conserved hypothetical protein	18.3497	32.3113	5.0296	0.976289	-3.03906
Os10g0125600	N/A	Hypothetical protein	311.944	260.719	165.139	112.273	-1.04133
Os10g0166300	N/A	Hypothetical gene	1883.54	1911.94	914.55	795.676	-1.14838
Os10g0181100	N/A	Conserved hypothetical protein	12.9527	38.9964	5.86787	2.92887	-2.5455
Os10g0204400	PEPCK, OsPEPCK	Similar to Phosphoenolpyruvate carboxykinase (Fragment)	3474.56	3129.74	1290.93	1181.31	-1.4167
Os10g0208500	N/A	Oxoglutarate/iron-dependent oxygenase domain containing protein	16172.5	15191.9	6337.3	6146.72	-1.32889
Os10g0348900	N/A	Hypothetical protein	1066.44	982.709	474.459	536.959	-1.02037
Os10g0425400	OsSTA244	BTB/POZ-like domain containing protein	92.8277	98.0481	25.148	37.099	-1.62335
Os10g0563500	N/A	Protein kinase, core domain containing protein	273.086	242.892	144.182	98.6052	-1.08296
Os10g0563550	N/A	Similar to Protein kinase domain containing protein, expressed	85.272	94.7055	41.0751	38.0753	-1.18372
Os11g0103400	N/A	Similar to IBR domain containing protein	213.72	182.726	40.2368	41.0041	-2.28754
Os11g0143300	OsRR9, Rra1, OsRRA1, OsRR10, RR10	A-type response regulator, Cytokinin signaling	7136.94	7470.59	2344.63	2225.94	-1.6756
Os11g0152400	N/A	Hypothetical conserved gene	107.939	104.733	58.6787	38.0753	-1.1301
Os11g0214900	N/A	Plant disease resistance response protein family protein	78.7956	105.847	43.5899	36.1227	-1.20841
Os11g0271000	N/A	Conserved hypothetical protein	104.701	127.017	44.4282	58.5773	-1.17344
Os11g0285000	OsOSC8	Similar to Beta-amyrin synthase	1665.5	1839.52	585.949	645.327	-1.5105
Os11g0308432	N/A	Hypothetical conserved gene	254.737	281.888	20.9567	20.5021	-3.69326
Os11g0308600	N/A	Conserved hypothetical protein	201.846	174.927	66.2231	44.9093	-1.75489
Os11g0309000	N/A	Synaptojanin, N-terminal domain containing protein	250.419	289.687	102.269	77.1268	-1.5852
Os11g0515700	N/A	Non-protein coding transcript	119.813	89.1346	48.6195	52.7196	-1.04572
Os11g0518900	N/A	Conserved hypothetical protein	74.4781	66.8509	10.0592	5.85773	-3.13505
Os11g0578000	N/A	Similar to TCP-1/cpn60 chaperonin	35.6199	28.9687	6.70614	10.7392	-1.89821
Os11g0648400	N/A	Protein of unknown function DUF3615 domain containing protein	152.194	100.276	60.3552	61.5062	-1.0519
Os12g0136300	N/A	Hypothetical protein	10.7939	30.0829	1.67653	3.90516	-2.89225
Os12g0139400	OsRR10, Rra2, OsRRA2, RR2	A-type response regulator, Cytokinin signaling	6007.9	6182.6	2081.42	1900.83	-1.61302
Os12g0199000	N/A	Similar to Jasmonate-induced protein	281.721	260.719	93.8859	66.3877	-1.75305
Os12g0281600	Pi42(t), Pi-42(t)	NB-ARC domain containing protein	845.164	861.263	370.514	367.085	-1.20989
Os12g0435000	N/A	Hypothetical conserved gene	38.8581	47.9098	10.0592	6.83402	-2.3514
Os12g0511600	N/A	Similar to NB-ARC domain containing protein	22.6672	41.2247	10.0592	2.92887	-2.27499
Os12g0550800	N/A	Conserved hypothetical protein	162.988	170.47	82.9885	64.4351	-1.17361
Os12g0602200	N/A	Conserved hypothetical protein	42.0963	44.5673	3.35307	10.7392	-2.64623
